# Supplementary material for: Specific prostaglandins are produced in the migratory cells and the surrounding substrate to promote Drosophila border cell migration
Source: Front Cell Dev Biol. 2024 Jan 12;11:1257751. doi: 10.3389/fcell.2023.1257751 (PMC10811798; doi:10.3389/fcell.2023.1257751)
Supplement: Supplementary file 1 [file Table2.XLSX]

## Sheet: Sheet1
Figure	Panel	Genotype
Figure 1	B-B',F-G	y1w1
	C-C',F-G	mgst1KG04713/KG04713
	D-D',F-G	Su(P)EY13245/EY13245
	E-E',F-G	p23EY05607/EY05607
Figure 2	B-B', E-F	cPGES RNAi-1 (HMJ24151)/+
	C-C',E-F	c355 GAL4/+;cPGES RNAi-1(HMJ24151)/+
	D-D',E-F	oskar GAL4 (2)/cPGES RNAi-1(HMJ24151)
Figure 3	A-A',E-F	y1w1
	B-B',E-F	akr1BPL00034/PL00034
	C-C',E-F	akr1Bd00405/d00405
	D-D',E	akr1BEY07011/EY07011
Figure 4	A-A',D-E	akr1B RNAi(HMS05657)/+
	B-B',D-E	c355 GAL4/+;akr1B RNAi-1(HMS05657)/+
	C-C',D-E	oskar GAL4 (2)/akr1B RNAi-1(HMS05657)
	D-E	c355 GAL4/+
	D-E	oskar GAL4 (2)/+
Figure 5	A,E	y1w1
	B,E	pxtf/f
	C,E	p23EY05607/EY05607
	D,E	akr1BPL00034/PL00034
Figure 6	A-A',D-F	y1w1
	B-B',D-F	p23EY05607/EY05607
	C-C',D-F	akr1BPL00034/PL00034
	D-F	akr1Bd00405/d00405
Supplemental Figure 1	A-B,C-C'	y1w1
	A-B	p23EY05607/+
	A-B,D-D'	p23EY05607/EY05607
Supplemental Figure 2	A,D-E	y1w1
	B,D-E	p23EY05607/05607
	C,D-E	akr1Bd00405/d00405
Supplemental Figure 3	A-A'	cPGES RNAi-1(HMJ24151)/+
	B-B'	c355 GAL4/+;;cPGES RNAi-1(HMJ24151)/+
	C-C'	oskar GAL4 (2)/cPGES RNAi-1(HMJ24151)
	D-E	cPGES RNAi-2(GL01292)/+
	D-E	c355 GAL4/+
	D-E	c355 GAL4/+;;cPGES RNAi-2(GL01292)/+
	D-E	oskar GAL4 (2)/+
	D-E	oskar GAL4 (2)/+; cPGES RNAi-2((GL01292)/+
Supplemental Figure 4	A-D	y1w1
	A	akr1BPL00034/PL00034
	A, E	akr1Bd00405/d00405
	A	akr1BEY07011/EY07011
	B-C	akr1BPL00034/+
	B-C	Df(3L)BSC577/+
	B-C	Df(3L)BSC577/akr1BPL00034
	B-C	Df(3L)ED4475/+
	B-C	Df(3L)ED4475/akr1BPL00034
Supplemental Figure 5	A	akr1B RNAi-1(HMS05657)/+
	A	actin-5c GAL4/akr1B RNAi-1(HMS05657)
	A	actin-5c GAL4/akr1B RNAi-2(HMC05226)
	A-C	akr1B RNAi-2(HMC05226)/+
	B-C	c355 GAL4/+;akr1B RNAi-2(HMC05226)/+
	B-C	c355 GAL4/+
	B-C	oskar GAL4 (2)/akr1B RNAi-2(HMC05226)
	B-C	oskar GAL4 (2)/+
Supplemental Figure 6	A	y1w1
	A	p23EY05607/EY05607
	A	akr1BPL00034/PL00034 or akr1Bd00405/d00405
Supplemental Figure 7	A-D	y1w1
	A-B	p23EY05607/+
	A-B	p23EY05607/EY05607
	C-D	akr1BPL00034/PL00034
	C-D	akr1Bd00405/d00405
	C-D	akr1BEY07011/EY07011
	E-F	actin-5c GAL4/+
	E-F	akr1B RNAi-1(HMS05657)/+
	E-F	actin-5c GAL4/akr1B RNAi-1(HMS05657)
	E-F	akr1B RNAi-2(HMC05226)/+
	E-F	actin-5c GAL4/akr1B RNAi-2(HMC05226)
