# Supplementary material for: Specific prostaglandins are produced in the migratory cells and the surrounding substrate to promote Drosophila border cell migration
Source: Front Cell Dev Biol. 2024 Jan 12;11:1257751. doi: 10.3389/fcell.2023.1257751 (PMC10811798; doi:10.3389/fcell.2023.1257751)
Supplement: Supplementary file 2 [file Table3.XLSX]

## Sheet: Figure 1
Panels F-G
	Image ID	Stage	BC distance	FC distance	Migration Index	follicle Size	Length of cluster
SQM20210719_01									Migration Index Statistics
yw	SQM20210719_01_001	M9	75.06	77.57	0.967642	241.53	33.2			wild-type	mPGES-1	mPGES-2	cPGES
yw	SQM20210719_01_018	M9	74.34	82.42	0.901966	237.48	32.8		wild-type	X	0.212	0.5285	<0.0001
yw	SQM20210719_01_019	L9	92.97	101.37	0.917135	257.09	24.08		mPGES-1	X	X	0.0679	0.0018
yw	SQM20210719_01_020	M9	96.95	101.23	0.95772	246.2	30.79		mPGES-2	X	X	X	0.0002
yw	SQM20210719_01_021	M9	99.11	104.18	0.951334	256.74	22.94		cPGES	X	X	X	X
yw	SQM20210719_01_022	M9	81.65	88.88	0.918654	239.88	35.13
yw	SQM20210719_01_023	M9	66.43	80.32	0.827067	227.78	29.12		Cluster Length Statistics
yw	SQM20210719_01_024	E-M9	34.13	64.66	0.527838	301.51	18.31			wild-type	mPGES-1	mPGES-2	cPGES
p23/p23 (3D)	SQM20210719_01_002	E-M9	42.66	81.09	0.526082	250.02	24.1		wild-type	X	0.7665	0.8515	0.3876
p23/p23 (3D)	SQM20210719_01_003	E-M9	38.88	72.22	0.538355	229.3	32.47		mPGES-1	X	X	0.5002	0.5235
p23/p23 (3D)	SQM20210719_01_004	M-L9	78.91	104.31	0.756495	236.49	36.43		mPGES-2	X	X	X	0.1983
p23/p23 (3D)	SQM20210719_01_005	L9	49.31	97.85	0.503935	241.41	35.95		cPGES	X	X	X	X
p23/p23 (3D)	SQM20210719_01_006	M9	64.13	94.63	0.677692	253.32	34.22
p23/p23 (3D)	SQM20210719_01_007	E-M9	20.84	60.43	0.344862	243.31	18.81
p23/p23 (3D)	SQM20210719_01_008	L9	100.24	121.21	0.826994	249.59	32.39
p23/p23 (3D)	SQM20210719_01_009	E9	70.26	86.77	0.809727	248.93	28.37
p23/p23 (3D)	SQM20210719_01_010	L9	127.67	132.26	0.965296	268.57	34
p23/p23 (1E)	SQM20210719_01_011	M9	96.06	133.06	0.72193	319.51	44.14
p23/p23 (1E)	SQM20210719_01_012	L9	124.59	141.41	0.881055	284.17	32.87
p23/p23 (1E)	SQM20210719_01_013	L9	117.17	114.14	1.02655	246.46	30.49
p23/p23 (1E)	SQM20210719_01_014	10
p23/p23 (1E)	SQM20210719_01_015	M-L9	126.17	132.26	0.953954	276.64	42.14
p23/p23 (1E)	SQM20210719_01_016	L9	116.32	147.23	0.790056	293.38	29.68
p23/p23 (2D)	SQM20210719_01_017	M9	47.32	57.04	0.829593	218.81	18.28
SQM20210729_01
yw	SQM20210729_01_001	E-M9	64.29	72.05	0.892297	260.13	43.17
yw	SQM20210729_01_002	E-M9	41.17	49.17	0.837299	217.28	23.1
yw	SQM20210729_01_003	M-L9	105.63	108.23	0.975977	255.72	29.7
yw	SQM20210729_01_004	E9	29.99	36.06	0.831669	216.57	21.3
yw	SQM20210729_01_005	M9	64.16	70.16	0.914481	224.26	26.97
yw	SQM20210729_01_006	L9	153.14	133.36	1.14832	304.16	33.15
yw	SQM20210729_01_007	M9	98.17	84.19	1.16605	255.29	19.72
yw	SQM20210729_01_008	M9	78.19	79.44	0.984265	211.34	19.6
yw	SQM20210729_01_009	M9	77.76	78.57	0.989691	231.91	25.61
yw	SQM20210729_01_010	M9	71.47	91.23	0.783405	256.12	27.86
yw	SQM20210729_01_011	M9	91.17	97.09	0.939026	256.46	33.56
yw	SQM20210729_01_012	L9	129.42	132.41	0.977419	275.11	28.76
yw	SQM20210729_01_013	E9	33.46	41.23	0.811545	252.48	20.04
p23/p23 (1E)	SQM20210729_01_024	L9	132.46	161.23	0.821559	329.29	32.02
p23/p23 (1E)	SQM20210729_01_025	M9	76.71	110.16	0.696351	272.63	28.49
p23/p23 (1E)	SQM20210729_01_026	E-M9	29.94	81.36	0.367994	249.73	14.38
p23/p23 (1E)	SQM20210729_01_027	L9	137.41	162.71	0.844509	310.49	34.02
p23/p23 (1E)	SQM20210729_01_028	L9	115.54	144.41	0.800083	312.23	22.81
p23/p23 (1E)	SQM20210729_01_029	E9	24.82	59.14	0.419682	243.12	23.16
SQM20210825_01
yw	SQM20210825_01_001	M9	133.28	128.1	1.04044	328.24	92.66
yw	SQM20210825_01_030	M9	89.17	97.67	0.912972	284.68	72.27
yw	SQM20210825_01_031	M-L9	130.38	136.55	0.954815	325.57	47.45
yw	SQM20210825_01_032	M9	113.13	134.24	0.842744	316.34	31.46
yw	SQM20210825_01_033	L9	161.23	162.31	0.993346	322.24	88.12
yw	SQM20210825_01_034	M-L9	134.46	144	0.93375	295.75	33.14
yw	SQM20210825_01_035	M9	107.16	100.16	1.06989	253.41	22.44
yw	SQM20210825_01_036	M9	100.61	104.14	0.966103	267.38	335.3
d10243/d10243 (2C)	SQM20210825_01_002	M-L9	138.16	136.21	1.01432	328.32	90.32
d10243/d10243 (2C)	SQM20210825_01_003	L9	148.47	160.7	0.923895	321.48	38.5
d10243/d10243 (2C)	SQM20210825_01_004	M-L9	151.34	167.67	0.902606	329.17	39.04
d10243/d10243 (2C)	SQM20210825_01_005	M9	78.11	82.11	0.951285	272.27	40.47
d10243/d10243 (2C)	SQM20210825_01_006	M9	119.34	107.27	1.11252	275.63	37.64
d10243/d10243 (2C)	SQM20210825_01_007	M9	72.97	73.84	0.988218	240.66	44.14
d10243/d10243 (2C)	SQM20210825_01_008	E-M9	70.74	67.84	1.04275	222.45	29.39
d10243/d10243 (2C)	SQM20210825_01_009	M9	124.34	104.34	1.19168	279.37	37.13
d10243/d10243 (2C)	SQM20210825_01_010	M9	92.72	84.33	1.09949	252.62	28.15
d10243/d10243 (2C)	SQM20210825_01_011	M9	163.21	123.15	1.32529	292.71	30.76
d10243/d10243 (2C)	SQM20210825_01_012	M9	72.78	86.47	0.841679	299.71	49.42
d10243/d10243 (2C)	SQM20210825_01_013	M9	98.27	102.23	0.961264	255.56	29.42
d10243/d10243 (2C)	SQM20210825_01_014	M9	138.14	119.37	1.15724	298.67	30.96
d10243/d10243 (2C)	SQM20210825_01_015	M9	90.41	84.93	1.06452	270.4	31.01
d10243/d10243 (2C)	SQM20210825_01_016	M9	92.36	82.79	1.11559	260.45	21.02
d10243/d10243 (2C)	SQM20210825_01_017	10
13839/13839 (1B)	SQM20210825_01_018	M-L9	135.55	134.44	1.00826	313.98	35.6
13839/13839 (1B)	SQM20210825_01_019	M9	95.2	87.66	1.08601	275.43	37.87
13839/13839 (1B)	SQM20210825_01_020	M-L9	132.22	139.22	0.94972	327.24	40.15
13839/13839 (1B)	SQM20210825_01_021	M9	114.14	120.07	0.950612	324.56	37.14
13839/13839 (1B)	SQM20210825_01_022	M-L9	85.39	105.37	0.810382	259.27	26.86
13839/13839 (1B)	SQM20210825_01_023	L9	122.15	129.11	0.946092	319.17	24.16
13839/13839 (1B)	SQM20210825_01_024	E-M9	73.18	75.05	0.975083	255.51	38.41
13839/13839 (1B)	SQM20210825_01_025	M9	109.27	104	1.05067	297.77	26.24
13839/13839 (1B)	SQM20210825_01_026	M9	77.67	94.67	0.820429	310.1	32.13
13839/13839 (1B)	SQM20210825_01_027	L9	139.34	135.14	1.03108	304.17	28.8
13839/13839 (1B)	SQM20210825_01_028	E-M9	81.35	90.55	0.898399	267.45	38.55
SQM20210816_01
yw	SQM20210816_01_001	M9	96.06	103.03	0.93235	273.37	44.31
yw	SQM20210816_01_019	M9	83.09	83.05	1.00048	228.34	28.9
yw	SQM20210816_01_020	M-L9	123.31	121.51	1.01481	249.34	30.43
yw	SQM20210816_01_021	M9	79.8	82.19	0.970921	229.29	32.19
yw	SQM20210816_01_022	M9	117.75	109.35	1.07682	266.43	31.34
yw	SQM20210816_01_023	M-L9	124.41	121.41	1.02471	270.01	31.51
yw	SQM20210816_01_024	E-M9	69.92	81.36	0.85939	231.86	30.81
yw	SQM20210816_01_025	M9	106.23	102.99	1.03146	248.43	26.34
yw	SQM20210816_01_026	M-L9	126.41	139.42	0.906685	304.25	51.41
yw	SQM20210816_01_027	M9	83.87	85.14	0.985083	264.18	31.04
yw	SQM20210816_01_028	M9	90.24	96.42	0.935905	314.99	36.96
yw	SQM20210816_01_029	E-M9	85.46	100.46	0.850687	312.55	35.22
Su(P) (1B)	SQM20210816_01_002	M9	79.51	85.31	0.932013	268.18	36.21
Su(P) (1B)	SQM20210816_01_003	M-L9	173	145.21	1.19138	296.14	40.6
Su(P) (1B)	SQM20210816_01_004	E-M9	62.03	82.34	0.75334	276.95	41.28
Su(P) (1B)	SQM20210816_01_005	L9	130.54	133.31	0.979221	28.8	43.43
Su(P) (1B)	SQM20210816_01_006	E-M9	46.08	65.67	0.70169	255.3	32.9
Su(P) (1B)	SQM20210816_01_007	L9	148.19	159.3	0.930257	316.14	32.63
Su(P) (1B)	SQM20210816_01_008	L9	181.4	157.43	1.15226	329.64	39.4
Su(P) (1B)	SQM20210816_01_009	E-M9	48.54	84.44	0.574846	308.17	19.21
Su(P) (1B)	SQM20210816_01_010	L9	187.23	181.37	1.03231	354.48	40.11
Su(P) (2C)	SQM20210816_01_011	M9	59.68	83.48	0.714902	275.63	24.57
Su(P) (2C)	SQM20210816_01_012	M9	59.11	63.13	0.936322	236.42	28.5
Su(P) (2C)	SQM20210816_01_013	M-L9	100.42	104.31	0.962707	260.12	39.43
Su(P) (2C)	SQM20210816_01_014	L9	124.06	129.14	0.960663	305.16	45.14
Su(P) (3C)	SQM20210816_01_015	M9	79.61	81.18	0.98066	209.04	28.78
Su(P) (3C)	SQM20210816_01_016	M9	119.32	88.13	1.35391	238.39	33.48
Su(P) (3C)	SQM20210816_01_017	L9	158.13	149.13	1.06035	307.65	28.01
Su(P) (3C)	SQM20210816_01_018	L9	192.1	181.1	1.06074	335.12	33.45
SQM20211014_01
yw	SQM20211014_01_001	M9	107.17	106.1	1.01008	306.71	39.64
yw	SQM20211014_01_002	M-L9	120.27	111.67	1.07701	291.34	38.24
yw	SQM20211014_01_003	L9	158.27	145.37	1.08874	289.75	27.7
yw	SQM20211014_01_004	M9	91.69	122.27	0.749898	285.17	33.38
yw	SQM20211014_01_005	M9	99.17	94	1.055	263.48	47.41
yw	SQM20211014_01_006	E9	36.26	50.74	0.714624	225.35	25.32
yw	SQM20211014_01_007	M-L9	133.35	137.54	0.969536	270.45	42.24
yw	SQM20211014_01_008	E-M9	43.34	57.68	0.751387	243.48	32.32
yw	SQM20211014_01_009	M-L9	104.45	113.34	0.921563	150.88	23.81
d10243/d10243	SQM20211014_01_010	M-L9	186.45	134.79	1.38326	294.45	31.52
d10243/d10243	SQM20211014_01_011	E-M9	80.89	79.9	1.01239	295.67	35.09
d10243/d10243	SQM20211014_01_012	E-M9	72.52	62.24	1.16517	256.39	28.58
d10243/d10243	SQM20211014_01_013	M9	93.93	83.8	1.12088	277.45	34.77
d10243/d10243	SQM20211014_01_014	M9	81.67	81.75	0.999021	243.81	28.38
d10243/d10243	SQM20211014_01_015	M9	148.57	109.44	1.35755	269.43	32.68
d10243/d10243	SQM20211014_01_016	M-L9	140.48	136.46	1.02946	296.69	41.52
d10243/d10243	SQM20211014_01_017	M9	93.1	91.22	1.02061	288.48	51.8
d10243/d10243	SQM20211014_01_018	dying
d10243/d10243	SQM20211014_01_019	L9	151.47	146.28	1.03548	317.48	31.15
13839/13839	SQM20211014_01_020	L9	134.46	140.34	0.958102	341.01	32.84
13839/13839	SQM20211014_01_021	M9	35.22	84.13	0.418638	326.34	20.26
13839/13839	SQM20211014_01_022	M9	84.88	90.32	0.93977	294.19	27.79
13839/13839	SQM20211014_01_023	M9	73.29	88.14	0.831518	330.31	49.67
13839/13839	SQM20211014_01_024	Same as 23
13839/13839	SQM20211014_01_025	L9	147.42	147.02	1.00272	335	46.21
13839/13839	SQM20211014_01_026	E9	24.45	34.13	0.716379	299.13	21.23
13839/13839	SQM20211014_01_027	E-M9	80.8	98.21	0.822727	350.13	37.13
13839/13839	SQM20211014_01_028	M9	72.13	75.34	0.957393	196.47	33.35
13839/13839	SQM20211014_01_029	E9	32.92	55.45	0.593688	285.56	23.7
13839/13839	SQM20211014_01_030	M9	121.23	123.45	0.982017	327.56	32.12
Su(P)/Su(P)	SQM20211014_01_031	E-M9	33.54	86.56	0.387477	283.45	34.34
Su(P)/Su(P)	SQM20211014_01_032	M9	94.46	114.13	0.827653	294.45	86.56
Su(P)/Su(P)	SQM20211014_01_033	E-M9	24.78	74.34	0.333333	245.56	17.17
SQM20210712_01
yw	SQM20210712_01_001	M9	93.63	95.53	0.980111	242.13	38.72
yw	SQM20210712_01_002	M9	94.12	100.04	0.940824	274.76	33.07
yw	SQM20210712_01_003	E-M9	72.62	77.65	0.935222	245.63	30.43
yw	SQM20210712_01_004	M9	61.63	67.14	0.917933	229.04	29.33
yw	SQM20210712_01_005	E9	21.25	30.93	0.687035	218.2	14.77
yw	SQM20210712_01_006	L9	126.6	130.55	0.969743	268	27.61
p23/p23(3D)	SQM20210712_01_007	M9	67.27	104.04	0.646578	243.56	44.44
p23/p23(3D)	SQM20210712_01_008	M-L9	83.64	93.63	0.893303	237.65	32
p23/p23(3D)	SQM20210712_01_009	M9	57.71	90.34	0.638809	232.26	27.61
p23/p23(3D)	SQM20210712_01_010	E9	34.14	48.14	0.709182	251.63	17.3
p23/p23(3D)	SQM20210712_01_011	M9	27.3	75.46	0.361781	250.21	23.96
p23/p23(3D)	SQM20210712_01_012	L9	95.99	118.82	0.807861	287.58	46.41
p23/p23(3D)	SQM20210712_01_013	M9	61.72	102.51	0.602088	255.56	23.67
p23/p23(3D)	SQM20210712_01_014	M9	90.37	96.37	0.93774	237.71	39.21
p23/p23(3D)	SQM20210712_01_015	M9	81.23	77.23	1.05179	211.76	28.25
p23/p23(3D)	SQM20210712_01_016	M9	69.67	94.51	0.737171	250.21	47.31
p23/p23(3D)	SQM20210712_01_017	M-L9	82.9	96.7	0.857291	247.67	39.52
p23/p23(3D)	SQM20210712_01_018	M9	95.43	103.26	0.924172	265.15	60.45
p23/p23(3D)	SQM20210712_01_019	M-L9	91.7	102.75	0.892457	234.67	73.88
p23/p23(3D)	SQM20210712_01_020	M9	81.8	103.74	0.78851	269.01	26.89
p23/p23(3D)	SQM20210712_01_021	E9	25.34	58.34	0.43435	192.32	20.34
p23/p23(3D)	SQM20210712_01_022	M9	77.83	83.86	0.928094	217.32	36.34
p23/p23(3D)	SQM20210712_01_023	M9	61.64	86.32	0.714087	238.36	28.62
p23/p23(3D)	SQM20210712_01_024	E9	19.92	45.47	0.438091	218.15	14.18
p23/p23(3D)	SQM20210712_01_025	M9	76.14	70.14	1.08554	223.52	30.67
p23/p23(3D)	SQM20210712_01_026	L9	125.13	121.15	1.03285	239.34	27.13
p23/p23(3D)	SQM20210712_01_027	M-L9	114.45	98.07	1.16702	259.91	33.2
p23/p23(3D)	SQM20210712_01_028	M9	83.81	70.63	1.18661	198.56	25.62
p23/p23(3D)	SQM20210712_01_029	M9	93.21	85.21	1.09389	216.42	24.86

## Sheet: Figure 2
Panels E-F
	Image ID	Stage	BC distance	FC distance	Migration Index	follicle Size	Length of cluster
ASR20210609_01									Somatic
c355/+	ASR20210609_01_004	M9	52.689	58.433	0.901699	205.743	21.508		Migration Index Statisics
c355/+	ASR20210609_01_005	E9	42.666	59.499	0.717088	222.223	25.448			c355/+	62911/+	c355/+;62911/+
c355/+	ASR20210609_01_006	L9	145.168	131.546	1.10355	272.772	24.375		c355/+	X	0.2164	0.8338
c355/+	ASR20210609_01_007	M9	51.26	64.532	0.794335	205.019	26.526		62911/+	X	X	0.1773
62911/+	ASR20210609_01_008	M9	64.974	105.057	0.618464	244.804	17.204		c355/+;62911/+	X	X	X
62911/+	ASR20210609_01_009	L9	138	133.704	1.03213	268.463	29.751
62911/+	ASR20210609_01_010	M-L9	75.641	96.774	0.781625	236.254	25.092		Cluster Length Statistics
62911/+	ASR20210609_01_011	M9	36.217	48.399	0.748301	154.126	22.942			c355/+	62911/+	c355/+;62911/+
62911/+	ASR20210609_01_013	M9	85.308	87.467	0.975316	208.633	31.902		c355/+	X	0.8209	0.4918
62911/+	ASR20210609_01_014	E-M9	46.601	68.817	0.677173	193.928	26.882		62911/+	X	X	0.3295
c355/+;62911/+	ASR20210609_01_015	M9	131.9	96.774	1.36297	242.665	27.25		c355/+;62911/+	X	X	X
c355/+;62911/+	ASR20210609_01_016	M-L9	60.219	105.376	0.571468	234.813	23.3
c355/+;62911/+	ASR20210609_01_017	E9	31.902	47.672	0.669198	201.442	15.416
c355/+;62911/+	ASR20210609_01_018	M9	71.707	74.918	0.95714	184.589	33.699		Substrate
c355/+;62911/+	ASR20210609_01_019	E-M9	54.499	73.843	0.738039	205.738	19.713		Migration Index Statisics
c355/+;62911/+	ASR20210609_01_020	M9	61.65	67.385	0.914892	205.379	24.375			osk2/+	62911/+	osk2/62911
c355/+;62911/+	ASR20210609_01_021	L9	95.705	96.422	0.992564	187.1	19.717		osk2/+	X	0.7264	<0.0001
c355/+;62911/+	ASR20210609_01_022	L9	94.983	113.621	0.835963	230.471	26.526		62911/+	X	X	<0.0001
									osk2/62911	X	X	X
SQM20210913_01									Cluster Length Statistics
c355/+	SQM20210913_01_025	Finished migration early								osk2/+	62911/+	osk2/62911
c355/+	SQM20210913_01_026	M-L9	146.5	144.5	1.01384	302.11	24.02		osk2/+	X	<0.0001	0.2644
c355/+	SQM20210913_01_027	M9	106.24	96.71	1.09854	242.21	38.11		62911/+	X	X	0.0064
c355/+	SQM20210913_01_028	E9	37.36	45.13	0.827831	217.8	20.14		osk2/62911	X	X	X
c355/+	SQM20210913_01_029	M9	45.16	64.13	0.704195	253.34	31.04
c355/+	SQM20210913_01_030	M9	67.6	73.14	0.924255	247.63	22.28
c355/+	SQM20210913_01_031	M-L9	93.65	97.4	0.961499	231.59	26.67
c355/+	SQM20210913_01_032	M9	95.65	89.6	1.06752	237.37	27.24
c355/+	SQM20210913_01_033	M9	106.45	99.34	1.07157	261.91	31.27
c355/+	SQM20210913_01_034	M9	49.44	71.11	0.695261	250.41	23.48
c355/+	SQM20210913_01_035	L9	159.33	144.49	1.10271	275.67	35.5
c355/+	SQM20210913_01_036	M9	56.49	75.47	0.748509	246.4	31.23
c355/+	SQM20210913_01_037	M-L9	105.34	110.21	0.955812	249.31	27.54
62911/+	SQM20210913_01_013	M9	100.13	85.16	1.17579	235.78	36.76
62911/+	SQM20210913_01_014	M9	92.32	85.64	1.078	236.48	31.23
62911/+	SQM20210913_01_015	M9	83.64	82.35	1.01566	234.2	27.14
62911/+	SQM20210913_01_016	M9	85.56	95.21	0.898645	235.32	40.24
62911/+	SQM20210913_01_017	M-L9	126.34	99.09	1.275	216.14	29.37
62911/+	SQM20210913_01_018	M-L9	96.11	78.19	1.22919	211.34	33.48
62911/+	SQM20210913_01_019	L9	129.11	94.21	1.37045	218.11	38.11
62911/+	SQM20210913_01_020	M9	66.36	70.01	0.947865	196.09	24.17
62911/+	SQM20210913_01_021	M9	94.34	93.18	1.01245	226.23	24.04
62911/+	SQM20210913_01_022	M9	119.32	98.72	1.20867	230.21	29.11
62911/+	SQM20210913_01_023	E9	45.45	52.47	0.866209	188.17	19.11
62911/+	SQM20210913_01_024	10
c355/+;62911/+	SQM20210913_01_051	M9	92.27	105.25	0.876675	260.34	37.07
c355/+;62911/+	SQM20210913_01_052	M9	39.48	93.49	0.422291	291.44	23.43
c355/+;62911/+	SQM20210913_01_053	E9	35.49	59.94	0.592092	220.28	30.82
c355/+;62911/+	SQM20210913_01_054	L9	98.14	111.9	0.877033	245.31	25.31
c355/+;62911/+	SQM20210913_01_055	M9	55.16	88.31	0.624618	250.86	27.36
c355/+;62911/+	SQM20210913_01_056	M-L9	70.86	92.65	0.764814	259.64	38.77
c355/+;62911/+	SQM20210913_01_057	Same as 55
c355/+;62911/+	SQM20210913_01_058	Same as 54
c355/+;62911/+	SQM20210913_01_059	M9	87.57	83.86	1.04424	216.39	26.17
c355/+;62911/+	SQM20210913_01_060	M9	86.26	98.76	0.873431	243.46	26.56
c355/+;62911/+	SQM20210913_01_061	L9	101.54	104.57	0.971024	240.62	34.07
SQM20221202_01
c355/+	SQM20221202_01_001	S10
c355/+	SQM20221202_01_002	E9	35.34	39.11	0.903605	212.34	26.13
c355/+	SQM20221202_01_003	M9	73.15	80.12	0.913005	273.62	34.13
c355/+	SQM20221202_01_004	M9	54.67	62.44	0.875561	224.62	24.37
c355/+	SQM20221202_01_005	poor staining
c355/+;62911/+	SQM20221202_01_006	L9	135.46	134.14	1.00984	273.26	34.15
c355/+;62911/+	SQM20221202_01_011	M9	69.49	76.45	0.90896	229.35	27.41
c355/+;62911/+	SQM20221202_01_012	L9	128.71	128.88	0.998681	266.36	34.77
c355/+;62911/+	SQM20221202_01_013	M9	93.82	89.42	1.04921	228.67	30.35
c355/+;62911/+	SQM20221202_01_014	E-M9	40.12	42.45	0.945112	202.8	27.56
62911/+	SQM20221202_01_015	M9	86.45	92.45	0.9351	268.14	28.45
62911/+	SQM20221202_01_016	M-L9	100.39	116.91	0.858695	306.48	30.35
62911/+	SQM20221202_01_017	L9	140.45	136.21	1.03113	270.12	32.42
62911/+	SQM20221202_01_018	M-L9	120.99	121.67	0.994411	260.53	35.12
62911/+	SQM20221202_01_019	M9	105.66	88.12	1.19905	268.34	37.38
62911/+	SQM20221202_01_020	M9	62.02	84.23	0.736317	260.58	25.35
62911/+	SQM20221202_01_021	E-M9	65.65	71.23	0.921662	268.34	27.31
62911/+	SQM20221202_01_022	E-M9	71.71	71.41	1.0042	255.04	28.34
c355/+	SQM20221202_01_032	M9	58.09	65.13	0.891908	224.34	31.52
c355/+	SQM20221202_01_033	M9	42.79	60.13	0.711625	245.78	24.42
c355/+	SQM20221202_01_034	M9	115.26	118.15	0.97554	262.45	31.25
c355/+	SQM20221202_01_035	E9	47.4	53.13	0.892151	218.55	31.3
c355/+	SQM20221202_01_036	M9	76.34	81.34	0.93853	226.3	34.05
c355/+	SQM20221202_01_037	E-M9	72.64	82.12	0.884559	246.53	31.62
SQM20220302_01
osk2/+	SQM20220302_01_001	M-L9	99.2	91.4	1.08534	230.88	34.1
osk2/+	SQM20220302_01_002	M-L9	120.4	117.4	1.02555	262.34	27.49
osk2/+	SQM20220302_01_003	E-M9	66.12	57.24	1.15514	229.77	35.47
osk2/+	SQM20220302_01_004	E9	26.41	29.31	0.901058	197.49	20.21
osk2/+	SQM20220302_01_005	M9	119.3	109.71	1.08741	235.67	40.76
osk2/+	SQM20220302_01_006	M9	61.1	71.6	0.853352	227.27	22.26
osk2/+	SQM20220302_01_007	M9	72.31	71.62	1.00963	190.33	25.46
osk2/+	SQM20220302_01_008	E-M9	29.06	49.41	0.58814	222.89	22.9
osk2/+	SQM20220302_01_009	M9	71.34	78.68	0.906711	233.46	32.46
osk2/+	SQM20220302_01_010	E-M9	51.24	51.72	0.990719	190.64	30.55
osk2/+; 41862/+	SQM20220302_01_011	L9	102.1	128.1	0.797034	262.38	64.55
osk2/+; 41862/+	SQM20220302_01_012	M9	68.48	110.1	0.62198	263.38	31
osk2/+; 41862/+	SQM20220302_01_013	M-L9	64.38	118.18	0.544762	272.63	49.81
osk2/+; 41862/+	SQM20220302_01_014	L9	113.38	112.39	1.00881	227.64	31.78
62911/+	SQM20220302_01_015	E9	25.31	36.17	0.699751	251.43	20.21
62911/+	SQM20220302_01_016	M9	63.67	67.3	0.946062	239.57	24.45
62911/+	SQM20220302_01_017	M9	85.92	87.6	0.980822	227.06	18.43
62911/+	SQM20220302_01_018	E9	23.91	32.05	0.746022	205.48	20.51
62911/+	SQM20220302_01_019	E-M9	42.16	48.16	0.875415	204.45	28.2
62911/+	SQM20220302_01_020	M-L9	88.01	91.02	0.96693	210.77	31.29
62911/+	SQM20220302_01_021	M9	50.56	58.47	0.864717	201.75	25.75
62911/+	SQM20220302_01_022	M9	38.06	43.1	0.883063	184.44	24.5
62911/+	SQM20220302_01_023	L9	117.17	103.12	1.13625	223.22	30.33
62911/+	SQM20220302_01_024	M9	56.02	63.88	0.876957	203.66	29.02
62911/+	SQM20220302_01_025	M9	29.6	33.03	0.896155	201.65	27.2
62911/+	SQM20220302_01_026	M-L9	82.17	85.41	0.962065	215.56	27.1
62911/+	SQM20220302_01_027	M-L9	105.99	119.48	0.887094	217.45	27.6
62911/+	SQM20220302_01_028	L9	136.17	136.34	0.998753	281.03	31.29
62911/+	SQM20220302_01_029	E9	22.45	43.26	0.518955	226.45	19.45
62911/+	SQM20220302_01_030	E9	28.49	36.39	0.782907	216.23	21.59
osk2/62911	SQM20220302_01_031	L9	105.6	105.3	1.00285	225.61	32.2
osk2/62911	SQM20220302_01_032	M-L9	47.6	81.26	0.585774	209.51	31.42
osk2/62911	SQM20220302_01_033	M9	67.43	82.38	0.818524	225.15	31.46
osk2/62911	SQM20220302_01_034	M9	22.43	79.53	0.282032	233.17	23.51
osk2/62911	SQM20220302_01_035	E-M9	47.33	61.69	0.767223	205.65	21.51
osk2/62911	SQM20220302_01_036	M9	84.41	88.01	0.959096	208.13	27.19
osk2/62911	SQM20220302_01_037	M9	98.41	118.18	0.832713	229.13	24.77
osk2/62911	SQM20220302_01_038	M9	28.6	65.93	0.433793	224.83	19.77
osk2/62911	SQM20220302_01_039	M9	77.75	100.75	0.771712	221.34	28.77
osk2/62911	SQM20220302_01_040	L9	77.73	103.46	0.751305	242.12	35.48
osk2/62911	SQM20220302_01_041	L9	35.77	99.76	0.358561	247.44	26.8
osk2/62911	SQM20220302_01_042	E-M9	23.68	58.68	0.403545	201.06	23.25
osk2/62911	SQM20220302_01_043	M9	47.44	94.24	0.503396	226.4	33.07
osk2/62911	SQM20220302_01_044	M9	18.89	53.05	0.356079	211.99	17.04
41862/+	SQM20220302_01_045	L9	102.32	114.42	0.894249	290.33	37.2
41862/+	SQM20220302_01_046	M9	86.42	97.46	0.886723	241.83	35.66
41862/+	SQM20220302_01_047	E9	43.59	48.49	0.898948	232.32	26.88
41862/+	SQM20220302_01_048	M9	78.53	76.44	1.02734	231.92	28.67
41862/+	SQM20220302_01_049	L9	117.65	116.71	1.00805	255.42	29.06
41862/+	SQM20220302_01_050	M9	63.67	71.23	0.893865	220.31	32.6
41862/+	SQM20220302_01_051	M9	67.54	69.71	0.968871	224.65	26.3
41862/+	SQM20220302_01_052	M9	63.42	76.2	0.832283	225.1	29.6
41862/+	SQM20220302_01_053	L9	99.48	92.99	1.06979	214.57	34.46
41862/+	SQM20220302_01_054	M9	68.27	75.33	0.906279	211.69	34.23
41862/+	SQM20220302_01_055	E9	43.43	50.54	0.859319	195.97	24.77
41862/+	SQM20220302_01_056	E-M9	49.08	58.41	0.840267	227.76	30.17
41862/+	SQM20220302_01_057	M9	83.44	88.3	0.94496	254.63	52.17
41862/+	SQM20220302_01_058	E-M9	22.63	36.48	0.62034	257.69	21.58
41862/+	SQM20220302_01_059	S8
41862/+	SQM20220302_01_060	E-M9	55.53	71.59	0.775667	261.53	25.83
osk2/+; 41862/+	SQM20220302_01_061	M9	66.46	104.53	0.635798	261.24	38.33
osk2/+; 41862/+	SQM20220302_01_062	L9	106.39	109.3	0.973376	226.46	30.63
osk2/+; 41862/+	SQM20220302_01_063	M-L9	58.29	114.58	0.508728	271.5	49.53
osk2/+; 41862/+	SQM20220302_01_064	M9	58.3	76.67	0.760402	216.48	27.31
osk2/+; 41862/+	SQM20220302_01_065	E-M9	28.59	42.42	0.673975	202.62	19.62
osk2/+; 41862/+	SQM20220302_01_066	M9	49.15	73.79	0.666079	217.61	18.61
osk2/+; 41862/+	SQM20220302_01_067	L9	89.71	107.13	0.837394	247.68	82.19
osk2/+; 41862/+	SQM20220302_01_068	E9	31.56	48.23	0.654365	206.19	21.84
osk2/+; 41862/+	SQM20220302_01_069	M9	37.65	47.63	0.790468	191.22	24.56
osk2/+; 41862/+	SQM20220302_01_070	M9	49.01	52.34	0.936378	210.64	20.56
osk2/+; 41862/+	SQM20220302_01_071	M-L9	102.57	114.55	0.895417	255.67	62.33
osk2/+; 41862/+	SQM20220302_01_072	M9	87.51	114.23	0.766086	258.62	73.07
SQM20220701_01
osk2/+	SQM20220701_01_001	M9	107.19	114.3	0.937795	276.76	42.2
osk2/+	SQM20220701_01_002	M9	84.49	81.29	1.03937	254.63	36.2
osk2/+	SQM20220701_01_003	M9	68.68	90.13	0.76201	278.88	31.78
osk2/+	SQM20220701_01_004	M-L9	107.1	108.33	0.988646	279.88	31.79
osk2/+	SQM20220701_01_005	E-M9	66.92	74.26	0.901158	255.42	33.96
osk2/+	SQM20220701_01_006	E-M9	47.86	62.39	0.76711	250.42	44.69
osk2/+	SQM20220701_01_007	M-L9	134.48	118.76	1.13237	258.4	81.03
osk2/+	SQM20220701_01_008	E-M9	47.58	53.73	0.885539	234.34	27.03
osk2/+	SQM20220701_01_009	E9	45.39	56.21	0.807508	247.6	34.5
osk2/+	SQM20220701_01_010	M9	78.63	84.36	0.932077	271.26	39.19
osk2/+	SQM20220701_01_011	L9	120.34	112.64	1.06836	262.06	40.12
osk2/+	SQM20220701_01_012	M9	84.69	89.11	0.950398	254.4	39.13
osk2/+	SQM20220701_01_013	E-M9	43.84	57.73	0.759397	251.27	39.93
osk2/+	SQM20220701_01_014	M9	49.92	55.5	0.899459	224.89	26.99
osk2/+	SQM20220701_01_015	M9	84.29	88.35	0.954046	236.68	63.33
41862/+	SQM20220701_01_016	M-L9	117.67	116.09	1.01361	286.5	53.4
41862/+	SQM20220701_01_017	M9	86.34	89.31	0.966745	274.67	31.9
41862/+	SQM20220701_01_018	L9	116.56	119.84	0.97263	271.69	26.31
41862/+	SQM20220701_01_019	M9	122.22	124.3	0.983266	291.99	36.21
41862/+	SQM20220701_01_020	M9	105.61	106.51	0.99155	287.71	30.96
41862/+	SQM20220701_01_021	M9	83.49	93.17	0.896104	261.71	27.96
41862/+	SQM20220701_01_022	M9	82.49	86.43	0.954414	249.56	28.18
41862/+	SQM20220701_01_023	M-L9	103.6	100.94	1.02635	283.33	26.19
41862/+	SQM20220701_01_024	L9	115.35	107.14	1.07663	281	31.06
41862/+	SQM20220701_01_025	L9	82.87	88.94	0.931752	231.45	22.01
41862/+	SQM20220701_01_026	M-L9	144.36	139.79	1.03269	291.35	31.56
osk2/+; 41862/+	SQM20220701_01_027	L9	97.67	99.45	0.982102	228.78	41.56
osk2/+; 41862/+	SQM20220701_01_028	M9	65.67	94.45	0.695289	223.46	31.92
osk2/+; 41862/+	SQM20220701_01_029	M9	93.45	105.88	0.882603	226.55	34.58
osk2/+; 41862/+	SQM20220701_01_030	M9	69.67	97.06	0.717803	260.53	21.7
osk2/+; 41862/+	SQM20220701_01_031	M9	56.46	86.67	0.651436	225.45	19.69
osk2/+; 41862/+	SQM20220701_01_032	M-L9	58.48	102.24	0.571987	245.09	40.23
osk2/+; 41862/+	SQM20220701_01_033	M9	79.3	103.3	0.767667	260.43	40.19
osk2/+; 41862/+	SQM20220701_01_034	L9	79.6	105.67	0.753289	271.45	38.92
osk2/+; 41862/+	SQM20220701_01_035	E9	41.05	55.58	0.738575	212.22	23.39
osk2/+; 41862/+	SQM20220701_01_036	E-M9	45.3	63.39	0.714624	214.45	28.66
osk2/+; 41862/+	SQM20220701_01_037	L9	117.79	136.19	0.864895	265.68	38.77
62911/+	SQM20220701_01_038	M9	58.04	66.06	0.878595	221.65	21.47
62911/+	SQM20220701_01_039	M-L9	106.02	112.02	0.946438	257.42	26.97
62911/+	SQM20220701_01_040	M9	63.61	64.82	0.981333	244.45	26.57
62911/+	SQM20220701_01_041	M9	78.73	78.78	0.999365	248.84	29.09
62911/+	SQM20220701_01_042	M9	77.39	83.07	0.931624	261.49	30.13
62911/+	SQM20220701_01_043	M-L9	101.72	105.12	0.967656	288.11	56.2
62911/+	SQM20220701_01_044	E9	29.88	36.9	0.809756	244.19	22.62
62911/+	SQM20220701_01_045	M-L9	109.22	98.98	1.10346	243.6	27.45
62911/+	SQM20220701_01_046	M9	61.37	76.14	0.806015	248.6	21.22
osk2/62911	SQM20220701_01_047	M9	62.37	95.07	0.656043	232.42	27.2
osk2/62911	SQM20220701_01_048	E9	31.06	71.94	0.431749	228.27	25.66
osk2/62911	SQM20220701_01_049	M9	56.2	88.19	0.63726	240.56	24.38
osk2/62911	SQM20220701_01_050	E-M9	44.44	58.14	0.764362	219.54	28.55
osk2/62911	SQM20220701_01_051	L9	109.55	134.27	0.815893	278.19	37.29
osk2/62911	SQM20220701_01_052	L9	84.45	116.14	0.72714	262.26	28.49
osk2/62911	SQM20220701_01_053	M9	64.59	102.01	0.633173	251.62	45.88
osk2/62911	SQM20220701_01_054	M-L9	71.95	94.41	0.762101	236.36	65.534
ASR20210325_01
osk2/+	ASR20210325_01_001		71.693	77.062	0.930329	207.538	33.694
osk2/+	ASR20210325_01_002		70.982	64.162	1.10629	239.427	34.409
osk2/+	ASR20210325_01_003		77.061	73.477	1.04878	197.499	27.24
osk2/+	ASR20210325_01_004		64.158	62.007	1.03469	241.225	24.734
osk2/+	ASR20210325_01_005		44.816	39.787	1.1264	186.742	29.034
osk2/+	ASR20210325_01_006		69.534	61.649	1.1279	205.736	34.769
osk2/+	ASR20210325_01_007		96.074	79.936	1.20189	220.073	36.559
osk2/+	ASR20210325_01_008		124.732	108.253	1.15223	231.542	27.243
osk2/+	ASR20210325_01_009		125.103	108.282	1.15534	255.914	35.125
41862/+	ASR20210325_01_010		46.596	55.914	0.833351	200.001	22.584
41862/+	ASR20210325_01_011		45.88	50.181	0.91429	188.534	17.208
41862/+	ASR20210325_01_012		54.482	45.878	1.18754	175.629	28.676
41862/+	ASR20210325_01_013		54.84	52.331	1.04794	178.853	21.864
41862/+	ASR20210325_01_014		131.9	117.565	1.12193	253.414	24.742
41862/+	ASR20210325_01_015		74.941	83.157	0.901199	254.147	34.05
41862/+	ASR20210325_01_016		84.595	108.961	0.776379	217.574	21.15
41862/+	ASR20210325_01_017				#DIV/0!
41862/+	ASR20210325_01_018		73.126	78.853	0.927371	223.663	26.526
41862/+	ASR20210325_01_019		44.804	51.973	0.862063	196.069	20.792
41862/+	ASR20210325_01_020		75.635	73.836	1.02436	200.717	18.641
41862/+	ASR20210325_01_021		98.59	94.667	1.04144	214.337	36.561
41862/+	ASR20210325_01_022		107.888	118.997	0.906645	237.995	31.543
41862/+	ASR20210325_01_023		96.807	107.537	0.90022	226.165	34.41
osk2/+;41862/+	ASR20210325_01_024		54.849	72.051	0.761252	207.527	19.713
osk2/+;41862/+	ASR20210325_01_025		44.109	53.048	0.831492	140.144	28.683
osk2/+;41862/+	ASR20210325_01_026		55.216	55.574	0.993558	192.476	29.032
osk2/+;41862/+	ASR20210325_01_027		55.216	67.026	0.8238	221.882	24.385
osk2/+;41862/+	ASR20210325_01_028		58.092	60.574	0.959025	172.797	31.908
osk2/+;41862/+	ASR20210325_01_029		43.048	55.198	0.779883	219.362	23.298
osk2/+;41862/+	ASR20210325_01_030		86.38	103.943	0.831032	196.057	21.508
osk2/+;41862/+	ASR20210325_01_031		86.381	98.567	0.876368	224.373	24.373
osk2/+;41862/+	ASR20210325_01_032		62.024	91.763	0.675915	235.485	26.523
osk2/+;41862/+	ASR20210325_01_033		54.123	66.309	0.816224	188.531	22.95
osk2/+;41862/+	ASR20210325_01_034		92.121	93.555	0.984672	251.613	31.183
osk2/+;41862/+	ASR20210325_01_035		64.875	77.779	0.834094	229.034	21.517
osk2/+;41862/+	ASR20210325_01_036		33.692	75.269	0.447621	223.298	28.676
ASR20210414_01					#DIV/0!
osk2/+	ASR20210414_01_001		31.183	58.433	0.533654	220.454	21.876
osk2/+	ASR20210414_01_002		53.822	91.759	0.586558	240.145	19.717
osk2/+	ASR20210414_01_003		71.717	64.89	1.10521	202.921	28.318
osk2/+	ASR20210414_01_004		85.664	89.254	0.959778	240.905	33.694
osk2/+	ASR20210414_01_005		64.183	84.257	0.761753	228.746	35.142
osk2/+	ASR20210414_01_006		57.716	78.86	0.731879	224.375	36.925
osk2/+	ASR20210414_01_007		121.508	115.773	1.04954	287.817	41.602
osk2/+	ASR20210414_01_008				#DIV/0!
osk2/+	ASR20210414_01_009		49.841	63.457	0.78543	229.395	30.11
osk2/+	ASR20210414_01_010		59.179	81.369	0.727292	239.448	35.5
osk2/+	ASR20210414_01_011		72.445	98.567	0.734982	269.603	32.634
osk2/+	ASR20210414_01_012		123.298	121.506	1.01475	252.738	36.561
41862/+	ASR20210414_01_013		69.896	86.739	0.80582	234.554	35.125
41862/+	ASR20210414_01_014		55.574	60.219	0.922865	209.682	32.648
41862/+	ASR20210414_01_015		88.889	91.399	0.972538	198.926	20.792
41862/+	ASR20210414_01_016		110.755	105.735	1.04748	216.849	32.983
41862/+	ASR20210414_01_017		49.462	66.029	0.749095	214.763	23.298
41862/+	ASR20210414_01_018		131.9	140.506	0.93875	317.229	31.541
41862/+	ASR20210414_01_019		124.391	127.975	0.971995	272.111	35.133
41862/+	ASR20210414_01_020		65.242	51.256	1.27287	148.753	29.391
41862/+	ASR20210414_01_021		76.358	91.756	0.832185	275.986	33.335
41862/+	ASR20210414_01_022		89.248	91.398	0.976477	240.146	41.937
41862/+	ASR20210414_01_023		54.482	81.375	0.669518	225.451	21.553
41862/+	ASR20210414_01_024		113.262	115.771	0.978328	240.509	28.325
osk2/+;41862/+	ASR20210414_01_025				#DIV/0!
osk2/+;41862/+	ASR20210414_01_026		59.167	69.535	0.850895	191.115	26.167
osk2/+;41862/+	ASR20210414_01_027		43.734	59.858	0.730629	158.796	21.876
osk2/+;41862/+	ASR20210414_01_028		44.839	70.969	0.631811	216.989	20.075
osk2/+;41862/+	ASR20210414_01_029		101.078	109.319	0.924615	264.894	35.858
osk2/+;41862/+	ASR20210414_01_030		64.876	101.439	0.639557	230.473	19.358
osk2/+;41862/+	ASR20210414_01_031		81.363	74.911	1.08613	176.347	23.298
osk2/+;41862/+	ASR20210414_01_032		67.757	75.283	0.900031	170.613	26.884
osk2/+;41862/+	ASR20210414_01_033		44.481	88.895	0.500377	231.907	13.267
osk2/+;41862/+	ASR20210414_01_034		81.007	104.307	0.776621	193.912	26.884
osk2/+;41862/+	ASR20210414_01_035		67.766	62.366	1.08659	177.839	30.826
osk2/+;41862/+	ASR20210414_01_036		37.636	81.004	0.464619	216.129	26.167
ASR20210505_01					#DIV/0!
osk2/+	ASR20210505_01_001		53.763	72.401	0.742573	239.095	26.533
osk2/+	ASR20210505_01_002		83.532	73.857	1.131	199.647	46.966
osk2/+	ASR20210505_01_003		82.082	64.89	1.26494	195.405	34.774
osk2/+	ASR20210505_01_004		77.798	74.914	1.0385	211.843	45.521
osk2/+	ASR20210505_01_005		109.68	120.072	0.913452	251.617	34.052
osk2/+	ASR20210505_01_006		54.127	71.326	0.758868	261.65	34.416
osk2/+	ASR20210505_01_007		103.587	104.301	0.993154	251.678	34.769
osk2/+	ASR20210505_01_008		76.016	88.89	0.855169	188.194	27.966
osk2/+	ASR20210505_01_009		78.524	82.799	0.948369	220.147	32.26
osk2/+	ASR20210505_01_010		96.904	99.644	0.972502	221.508	33.709
62911/+	ASR20210505_01_011		113.276	107.888	1.04994	225.193	34.767
62911/+	ASR20210505_01_012				#DIV/0!
62911/+	ASR20210505_01_013				#DIV/0!
62911/+	ASR20210505_01_014				#DIV/0!
62911/+	ASR20210505_01_015		122.581	133.335	0.919346	256.303	40.145
62911/+	ASR20210505_01_016		56.99	69.901	0.815296	172.763	24.731
62911/+	ASR20210505_01_017				#DIV/0!
62911/+	ASR20210505_01_018		106.099	112.192	0.945691	283.873	22.942
osk2/62911	ASR20210505_01_019				#DIV/0!
osk2/62911	ASR20210505_01_020		118.658	102.191	1.16114	230.141	29.758
osk2/62911	ASR20210505_01_021				#DIV/0!
osk2/62911	ASR20210505_01_022		29.769	41.583	0.715894	233.699	24.014
osk2/62911	ASR20210505_01_023		94.268	96.785	0.973994	227.254	29.393
osk2/62911	ASR20210505_01_024		72.401	92.121	0.785934	224.76	33.333
osk2/62911	ASR20210505_01_025		75.658	86.04	0.879335	200.361	31.902
osk2/62911	ASR20210505_01_026		99.665	101.098	0.985826	206.463	41.579
osk2/62911	ASR20210505_01_027		70.61	99.647	0.708601	227.962	34.425
SQM20220823_01
41862/+	SQM20220823_01_001	M9	61.56	64.33	0.956941	242.51	28.24
41862/+	SQM20220823_01_002	M-L9	104.09	114.09	0.91235	253.71	29.15
41862/+	SQM20220823_01_003	M9	85.67	96.07	0.891746	249.71	25.55
41862/+	SQM20220823_01_004	E9	44.05	49.63	0.887568	211.09	41.61
41862/+	SQM20220823_01_005	L9	91.47	94.54	0.967527	210.1	31.99
41862/+	SQM20220823_01_006	M9	72.34	81.23	0.890558	216.17	25.67
41862/+	SQM20220823_01_007	L9	100.21	104.6	0.958031	241.56	31.41
41862/+	SQM20220823_01_008	L9	115.67	109.56	1.05577	246.78	36.44
41862/+	SQM20220823_01_009	M9	65.67	67.76	0.969156	221.48	41.06
41862/+	SQM20220823_01_010	M9	75.79	80.87	0.937183	227.69	30.27
41862/+	SQM20220823_01_011	M-L9	64.59	79.29	0.814605	246.69	20.97
41862/+	SQM20220823_01_012	M-L9	108.12	92.55	1.16823	245.88	37.67
41862/+	SQM20220823_01_013	E-M9	74.6	82.16	0.907984	257.57	24.11
62911/+	SQM20220823_01_014	L9	152.34	134.12	1.13585	273.47	37.57
62911/+	SQM20220823_01_015	M9	64.66	70.79	0.913406	238.38	26.56
62911/+	SQM20220823_01_016	L9	101.48	110.04	0.92221	229.88	22.59
62911/+	SQM20220823_01_017	M9	96.14	96.26	0.998753	256.46	32.44
62911/+	SQM20220823_01_018	M9	74.09	81.09	0.913676	216.8	25.38
62911/+	SQM20220823_01_019	M9	73.81	80.13	0.921128	192.8	26.97
62911/+	SQM20220823_01_020	L9	103.74	100.14	1.03595	225.05	26.86
62911/+	SQM20220823_01_021	E9	44.47	41.67	1.06719	185.56	27.11
62911/+	SQM20220823_01_022	M-L9	101.13	108.26	0.93414	234.25	25.99
62911/+	SQM20220823_01_023	L9	102.46	106.54	0.961705	233.35	32.08
62911/+	SQM20220823_01_024	L9	93.39	101.79	0.917477	230.44	26.18
62911/+	SQM20220823_01_025	L9	108.15	101.45	1.06604	239.66	24.28
osk2/+	SQM20220823_01_026	E9	52.54	65.51	0.802015	252.41	39.55
osk2/+	SQM20220823_01_027	E9	28.64	33.34	0.859028	229.1	21.5
osk2/+	SQM20220823_01_028	M9	108.05	115.67	0.934123	297.5	43.19
osk2/+	SQM20220823_01_029	M9	79.56	91.01	0.87419	290.45	31.41
osk2/+	SQM20220823_01_030	L9	129.78	121.2	1.07079	284.78	35.11
osk2/+	SQM20220823_01_031	M9	88.89	89.17	0.99686	229.4	34.06
osk2/+	SQM20220823_01_032	E9	67.34	76.12	0.884656	245	26.43
osk2/+	SQM20220823_01_033	L9	130.37	119.67	1.08941	259.8	81.02
osk2/+	SQM20220823_01_034	E9	54.21	62.61	0.865836	256.48	28.65
osk2/+	SQM20220823_01_035	L9	121.2	123.77	0.979236	270.67	31.9
osk2/+	SQM20220823_01_036	M9	84.5	89.59	0.943186	246.33	30.33
osk2/+	SQM20220823_01_037	M9	75.82	86.13	0.880297	292.12	31.97
osk2/+	SQM20220823_01_038	M-L9	90.06	98.16	0.917482	252.98	29.8
osk2/+;41862	SQM20220823_01_051	M9	51.49	88.34	0.582862	274.49	45.59
osk2/+;41862	SQM20220823_01_052	E-M9	37.67	67.25	0.560149	232.18	26.94
osk2/+;41862	SQM20220823_01_053	M9	76.67	86.99	0.881366	246.51	29.54
osk2/+;41862	SQM20220823_01_054	M9	57.75	72.07	0.801304	213.56	25.54
osk2/+;41862	SQM20220823_01_055	L9	131.28	142.23	0.923012	281.76	36.47
osk2/+;41862	SQM20220823_01_056	E-M9	49.59	73.4	0.675613	237.56	30.79
osk2/+;41862	SQM20220823_01_057	M9	80.4	104.34	0.770558	270.88	33.99
osk2/+;41862	SQM20220823_01_058	E-M9	45.47	68.28	0.665934	262.28	38.36
osk2/+;41862	SQM20220823_01_059	M9	58.55	72.78	0.804479	219.55	26.71
osk2/+;41862	SQM20220823_01_060	L9	123.55	140.37	0.880174	286.68	32.76
osk2/+;41862	SQM20220823_01_061	L9	117.53	123.9	0.948588	287.54	47.56
osk2/+;41862	SQM20220823_01_062	M9	46.52	78.2	0.594885	257.51	37.37
osk2/+;41862	SQM20220823_01_063	M9	57.12	67.79	0.842602	283.34	22.66
osk2/62911	SQM20220823_01_064	M9	96.49	104.44	0.92388	249.59	35.79
osk2/62911	SQM20220823_01_065	M9	57.62	83.21	0.692465	236.23	29.45
osk2/62911	SQM20220823_01_066	M-L9	75.03	89.1	0.842088	251.6	39.93
osk2/62911	SQM20220823_01_067	M9	50.69	93.88	0.539945	253.45	30.88
osk2/62911	SQM20220823_01_068	L9	137	143.33	0.955836	267.54	36.88
osk2/62911	SQM20220823_01_069	L9	86.51	117.3	0.737511	270.9	39.05
osk2/62911	SQM20220823_01_070	M9	47.93	80.17	0.597855	237.19	33.34
osk2/62911	SQM20220823_01_071	L9	96.54	126	0.76619	275.48	81.48
osk2/62911	SQM20220823_01_072	L9	122.24	128.98	0.947744	250.76	39.8

## Sheet: Figure 3
Panels E-F
Genotype	Image ID	Stage	BC distance	OF distance	Migration Index	follicle Size	Length of cluster
SQM20220818_01									Migration Index Statisitcs
yw(+/+)	SQM20220818_01_001	E-M9	54.59	61.66	0.885339	260.98	25.27			wild-type	akr1B(PL)-/-	akr1B(d0)-/-	akr1B(EY)-/-
yw(+/+)	SQM20220818_01_002	M9	109.27	104.27	1.04795	290.47	24.25		wild-type	X	<0.0001	<0.0001	<0.0001
yw(+/+)	SQM20220818_01_003	E-M9	47.7	56.2	0.848754	254.73	33.56		akr1B(PL)-/-	X	X	0.0594	0.0439
yw(+/+)	SQM20220818_01_004	M9	62.69	69.33	0.904226	256.34	27.56		akr1B(d0)-/-	X	X	X	0.897
yw(+/+)	SQM20220818_01_005	M-L9	119.3	110.33	1.0813	263.8	31.57		akr1B(EY)-/-	X	X	X	X
yw(+/+)	SQM20220818_01_006	E-M9	64.57	69.9	0.923748	272.84	39.57
yw(+/+)	SQM20220818_01_007	M9	81.34	85.29	0.953687	237.67	38.34		Cluster Length Statistics
yw(+/+)	SQM20220818_01_008	L9	126.66	117.7	1.07613	276.88	30.8			wild-type	akr1B(PL)-/-	akr1B(d0)-/-
yw(+/+)	SQM20220818_01_009	M9	109.36	114.56	0.954609	269.55	30.17		wild-type	X	0.4042	0.0184
yw(+/+)	SQM20220818_01_010	M9	70.24	81.27	0.86428	260.47	39.4		akr1B(PL)-/-	X	X	0.0126
yw(+/+)	SQM20220818_01_011	M9	121.54	119.56	1.01656	295.36	56.45		akr1B(d0)-/-	X	X	X
yw(+/+)	SQM20220818_01_012	L9	130.3	135.17	0.963971	300.15	31.24
yw(+/+)	SQM20220818_01_013	L9	149.23	152.06	0.981389	311.07	34.56
akr1B(EY)	SQM20220818_01_024	M9	108.87	123.87	0.878905	274.9	30.06
akr1B(EY)	SQM20220818_01_025	M9	80.65	113.34	0.711576	270.76	31.39
akr1B(EY)	SQM20220818_01_026	M-L9	75.64	84.61	0.893984	232.06	34.63
akr1B(EY)	SQM20220818_01_027	M9	99.25	105.45	0.941204	252.56	66.88
akr1B(EY)	SQM20220818_01_028	E-M9	52.34	68.54	0.763642	234.55	36.96
akr1B(EY)	SQM20220818_01_029	E-M9	48	58.54	0.819952	211.22	29.6
akr1B(EY)	SQM20220818_01_030	S10
akr1B(EY)	SQM20220818_01_031	L9	82.2	134.24	0.612336	285.8	70.47
akr1B(EY)	SQM20220818_01_032	E9	44.68	57.28	0.780028	233.48	41.75
akr1B(EY)	SQM20220818_01_033	L9	125.49	137.68	0.911461	288.67	82.34
akr1B(EY)	SQM20220818_01_034	E-M9	24.65	68.45	0.360117	245.77	18.76
akr1B(PL)	SQM20220818_01_035	M9	22.45	84.13	0.266849	241.57	18.77
akr1B(PL)	SQM20220818_01_036	M9	28.33	116.32	0.243552	199.8	22.14
akr1B(PL)	SQM20220818_01_037	L9	125.1	134.15	0.932538	236.36	48.33
akr1B(PL)	SQM20220818_01_038	M9	69.78	87.99	0.793045	232.36	40.78
akr1B(PL)	SQM20220818_01_039	M8	34.53	81.54	0.423473	235.56	30.67
akr1B(PL)	SQM20220818_01_040	M9	77.83	93.2	0.835086	233.5	32.35
akr1B(PL)	SQM20220818_01_041	L9	47.73	106.34	0.448843	245.56	41.44
akr1B(PL)	SQM20220818_01_042	M9	61.26	103.03	0.594584	256.65	42.33
akr1B(PL)	SQM20220818_01_043	E-M9	34.28	79.29	0.432337	270.61	20.76
akr1B(PL)	SQM20220818_01_044	E9	39.11	64.04	0.610712	259.42	26.78
akr1B(d0)	SQM20220818_01_045	L9	134.16	170.91	0.784975	300.36	42.73
akr1B(d0)	SQM20220818_01_046	M-L9	100.16	119.26	0.839846	243.34	27.45
akr1B(d0)	SQM20220818_01_047	M9	95.11	117.1	0.812212	256.33	37.66
akr1B(d0)	SQM20220818_01_048	E9	40.13	60.61	0.662102	246.45	30.56
akr1B(d0)	SQM20220818_01_049	E9	63.68	82.55	0.771411	268.56	25.82
akr1B(d0)	SQM20220818_01_050	E9	47.56	79.56	0.597788	270.63	33.23
akr1B(d0)	SQM20220818_01_051	M9	105.45	114.49	0.921041	268.99	39.59
akr1B(d0)	SQM20220818_01_052	M9	94.45	97.23	0.971408	240.64	28.18
akr1B(d0)	SQM20220818_01_053	E-M9	61.64	81.79	0.753637	248.3	27.8
akr1B(d0)	SQM20220818_01_054	E9	33.72	90	0.374667	291.44	24.94
akr1B(d0)	SQM20220818_01_055	L9	119.11	153.21	0.77743	311.2	37.66
akr1B(d0)	SQM20220818_01_056	M9	53.42	83.14	0.642531	273.77	39.44
akr1B(d0)	SQM20220818_01_057	L9	93.69	129.19	0.725211	282.46	25.54
akr1B(d0)	SQM20220818_01_058	M9	80.98	99.88	0.810773	307.11	31.2
SQM20221010_01
yw(+/+)	SQM20221010_01_001	M9	106.86	111.18	0.961144	304.19	33.77
yw(+/+)	SQM20221010_01_002	E/M9	120.08	126.23	0.951279	336.23	34.58
yw(+/+)	SQM20221010_01_003	M9	101.36	124.66	0.813092	317.12	42.2
yw(+/+)	SQM20221010_01_004	L9	185.56	180.34	1.02895	334.56	30.02
yw(+/+)	SQM20221010_01_005	M/L9	160.85	162.34	0.990822	334.78	46.4
yw(+/+)	SQM20221010_01_006	M9	125.56	121.21	1.03589	293.45	39.21
yw(+/+)	SQM20221010_01_007	M9	92.34	106.13	0.870065	267.2	36.38
yw(+/+)	SQM20221010_01_008	M/L9	99.9	107.34	0.930688	270.76	46.1
yw(+/+)	SQM20221010_01_009	M9	98.16	114.14	0.859996	313.67	39.64
yw(+/+)	SQM20221010_01_010	M9	72.67	77.25	0.940712	246.37	33.98
yw(+/+)	SQM20221010_01_011	L9	108.61	114.26	0.950551	269.69	31.32
yw(+/+)	SQM20221010_01_012	E9	57.47	63.77	0.901207	238.39	28.28
yw(+/+)	SQM20221010_01_013	M9	66.73	69.37	0.961943	234.88	35.67
yw(+/+)	SQM20221010_01_014	L9	137.45	129.79	1.05902	290.83	31.45
yw(+/+)	SQM20221010_01_015	L9	135.91	142.23	0.955565	310.24	48.65
akr1B(EY)	SQM20221010_01_016	E9	24.95	36.45	0.684499	250.13	22.34
akr1B(EY)	SQM20221010_01_017	E9	28.76	39.14	0.734798	230.2	24.28
akr1B(EY)	SQM20221010_01_018	M9	95.45	97.95	0.974477	230.03	27.65
akr1B(EY)	SQM20221010_01_019	L9	101.45	117.48	0.863551	271.34	27.75
akr1B(EY)	SQM20221010_01_020	L9	136.8	152.61	0.896403	302.23	34.65
akr1B(EY)	SQM20221010_01_021	L9	144.57	182.3	0.793033	347.56	34.47
akr1B(EY)	SQM20221010_01_022	Dying
akr1B(EY)	SQM20221010_01_023	L9	144.34	167.02	0.864208	321.56	30.51
akr1B(EY)	SQM20221010_01_024	L9	137.56	158.21	0.869477	347.23	37.67
akr1B(EY)	SQM20221010_01_025	M9	71.66	86.21	0.831226	248.67	30.06
akr1B(EY)	SQM20221010_01_026	M9	48.12	87.09	0.552532	277.63	36.37
akr1B(EY)	SQM20221010_01_027	M9	30.17	68.93	0.43769	292.43	27.82
akr1B(EY)	SQM20221010_01_028	M9	73.72	84.99	0.867396	246.1	28.73
akr1B(EY)	SQM20221010_01_029	E/M9	36.42	68.67	0.530363	264.34	30.94
HNB20220831_01
yw	HNB20220831_01_001/004	stage 9	122.78	129.24	0.950015	287.14	30.46
yw	HNB20220831_01_006 (512x512)	accelerated 9	142.22	92.61	1.53569	236.17	17.06
yw	HNB20220831_01_033		121.05	128.24	0.943933	280.22	26.61
yw	HNB20220831_01_034		59.82	68.94	0.867711	223.7	22.51
yw	HNB20220831_01_035	accelerated 9	139.07	91.95	1.51245	247.93	17.04
yw	HNB20220831_01_036		50.34	51.32	0.980904	219.68	27.2
yw	HNB20220831_01_037		91.23	88.22	1.03412	243.69	22.14
yw	HNB20220831_01_038		135.98	143.39	0.948323	289.86	23.26
yw	HNB20220831_01_039		73.89	71.72	1.03026	273.35	26.16
d00405-/-	HNB20220831_01_014	stage 9	39.59	69.35	0.570872	207.68	11.25
d00405-/-	HNB20220831_01_016	stage 9	132.35	139.4	0.949426	268.28	20.79
d00405-/-	HNB20220831_01_017	stage 9	80.25	105.32	0.761964	258.38	28.24
d00405-/-	HNB20220831_01_018	stage 9	113.52	133.48	0.850464	278.86	26.87
d00405-/-	HNB20220831_01_019	stage 9	26.53	90.04	0.294647	240.57	18.09
d00405-/-	HNB20220831_01_020/021	stage 9, migration cells 0t migrating yet	14.78	43.6	0.338991	186.5	14.78
d00405-/-	HNB20220831_01_022	stage 9, bottom	51.97	79.63	0.652643	224.75	15.32
d00405-/-	HNB20220831_01_023	Stage 9, just migrating	23.83	55.76	0.427367	193.13	20.79
d00405-/-	HNB20220831_01_024	Stage 9	119.29	125.86	0.947799	241.88	24.37
d00405-/-	HNB20220831_01_025	Stage 9	93.37	103.94	0.898307	230.3	21.8
d00405-/-	HNB20220831_01_026	Stage 9	100.81	121.17	0.831972	246.84	22.95
d00405-/-	HNB20220831_01_027	Stage 9	92.65	55.2	1.67844	245.33	32.46
d00405-/-	HNB20220831_01_028	Stage 9	138.78	116.12	1.19514	260.09	24.67
d00405-/-	HNB20220831_01_029	Stage 9	104.37	119.81	0.871129	268.24	23.83
d00405-/-	HNB20220831_01_030	Close to 10	143	139.93	1.02194	280.37	28.9
d00405-/-	HNB20220831_01_031	Stage 9	33.47	82.33	0.406535	226.98	20.69
d00405-/-	HNB20220831_01_032		51.76	82.71	0.625801	235.56	21.85
HNB20220913_01
yw	HNB20220913_01_001	Stage 9	39.53	39.49	1.00101	167	17.92
yw	HNB20220913_01_002	Stage 9	116.08	130.21	0.891483	279.91	27
yw	HNB20220913_01_003	Stage 9	78.15	71.34	1.09546	236.1	19.29
yw	HNB20220913_01_004	Stage 9	120.6	82.04	1.47001	227.76	26.52
yw	HNB20220913_01_005	Stage 9	99.52	97.71	1.01852	248.87	26.87
yw	HNB20220913_01_006	Stage 9	114.83	123.1	0.932819	260.03	26.29
yw	HNB20220913_01_007	Stage 9	84.43	76.35	1.10583	207.75	26.92
yw	HNB20220913_01_008	Early stage 9	25.86	44.33	0.583352	188.36	21.65
yw	HNB20220913_01_009	Stage 9	104.12	107.06	0.972539	244.25	24.34
yw	HNB20220913_01_010	Stage 9	93.19	71.69	1.2999	205.8	19.35
yw	HNB20220913_01_011	Late stage 9	118.46	131.46	0.901111	267.39	20.79
yw	HNB20220913_01_012	Stage 9	88.72	82.66	1.07331	195.56	23.7
yw	HNB20220913_01_013	Stage 9	128.44	136.39	0.941711	280.38	25.1
yw	HNB20220913_01_014	Stage 9	103.23	124.73	0.827628	248.2	22.41
yw	HNB20220913_01_015	Stage 9	64.69	94.52	0.684405	226.86	32.69
yw	HNB20220913_01_016	Stage 9	63.25	93.4	0.677195	249	14.28
yw	HNB20220913_01_017	Stage 9	113.26	141.36	0.801217	305.45	22.95
d00405-/-	HNB20220913_01_018	Stage 9	52.19	113.34	0.460473	256.89	19.3
d00405-/-	HNB20220913_01_019	Stage 9	80.44	116.85	0.688404	243.74	17.92
d00405-/-	HNB20220913_01_020	Stage 9	32.27	61.34	0.526084	179.29	12.95
d00405-/-	HNB20220913_01_021	Stage 9	146.83	143.41	1.02385	276.6	27.83
d00405-/-	HNB20220913_01_022	Stage 9	96.31	101.2	0.95168	241.86	21.51
d00405-/-	HNB20220913_01_023	Stage 9	55.7	100.45	0.554505	216.67	15.07
d00405-/-	HNB20220913_01_024	Stage 9	132.25	150.31	0.879848	275.61	24.04
d00405-/-	HNB20220913_01_025	Stage 9	31.06	60.08	0.516977	222.48	14.78
d00405-/-	HNB20220913_01_026	Stage 9	59.02	86.22	0.684528	205.74	21.94
d00405-/-	HNB20220913_01_027	Stage 9	98.88	98.21	1.00682	330.7	17.2
d00405-/-	HNB20220913_01_028	Stage 9	111.59	129.3	0.863032	264.09	28.55
d00405-/-	HNB20220913_01_029	Stage 9	79.83	121.37	0.657741	366.53	38.86
d00405-/-	HNB20220913_01_030	Stage 9	136.43	161.4	0.845291	298.61	29.19
d00405-/-	HNB20220913_01_031	Late stage 9	106.09	119.9	0.884821	252.69	29.11
d00405-/-	HNB20220913_01_032	Stage 9	94.01	114.12	0.823782	260.85	24.47
d00405-/-	HNB20220913_01_033	Stage 9	103.23	114.03	0.905288	265.03	25.13
d00405-/-	HNB20220913_01_034	Stage 9	30.95	79.88	0.387456	232.49	19.05
d00405-/-	HNB20220913_01_035	Stage 9	32.27	58.64	0.550307	191.88	21.51
d00405-/-	HNB20220913_01_036	Stage 9	112.22	130.49	0.859989	264.64	26.91
HNB202210021_01
yw	HNB20221021_01_001	early 9	41.34	49.54	0.834477	232.55	25.01
yw	HNB20221021_01_002	mid 9	82.34	86.45	0.952458	219.67	23.37
yw	HNB20221021_01_003	too early	x	x	x	x	x
yw	HNB20221021_01_004	mid 9	72.3	74.6	0.969169	220.8	22.08
yw	HNB20221021_01_005	early 9	72.65	83.45	0.870581	263.22	24.9
yw	HNB20221021_01_006	too early	x	x	x	x	x
yw	HNB20221021_01_007
yw	HNB20221021_01_008	mid 9	88.54	93.34	0.948575	243.46	20.4
yw	HNB20221021_01_009	late 9	142.15	126.34	1.12514	270.74	25.74
yw	HNB20221021_01_010	late 9	107.54	105.39	1.0204	230.14	33.72
yw	HNB20221021_01_011	early 9	58.43	69.31	0.843024	219.28	22.98
yw	HNB20221021_01_012	early 9	51.62	73.34	0.703845	241.15	20.1
yw	HNB20221021_01_013	mid 9	83.65	92.34	0.905891	189	20.3
yw	HNB20221021_01_014	early 9	71.23	86.45	0.823944	253.47	23.08
yw	HNB20221021_01_015	mid 9	66.34	64.91	1.02203	164.68	20.66
yw	HNB20221021_01_016	mid 9	85.56	95.1	0.899685	204.11	19.41
yw	HNB20221021_01_017	too early	x	x	x	x	x
yw	HNB20221021_01_018	early 9	71.34	85.03	0.838998	210.47	27.84
yw	HNB20221021_01_019	early 9	25.23	34.12	0.739449	200.16	17.54
yw	HNB20221021_01_020	too early	x	x	x	x	x
yw	HNB20221021_01_021	early 9	31.23	44.34	0.70433	188.77	19.3
yw	HNB20221021_01_022	mid 9	82.93	90.02	0.92124	246.31	22.33
yw	HNB20221021_01_023	mid 9	61.58	71.65	0.859456	215.65	18.51
yw	HNB20221021_01_024	same as 22	x	x	x	x	x
yw	HNB20221021_01_025	early 9	28.1	46.23	0.60783	236.21	21.94
yw	HNB20221021_01_026	early 9	75.45	82.12	0.918777	238.47	33.04
yw	HNB20221021_01_027	early 9	66.81	113.64	0.587909	303.81	27.97
Akr1B(PL)	HNB20221021_01_028	mid 9	90.23	92.32	0.977361	243.4	28.29
Akr1B(PL)	HNB20221021_01_029	early 9	45.8	60.49	0.75715	217.52	27
Akr1B(PL)	HNB20221021_01_030	too early	x	x	x	x	x
Akr1B(PL)	HNB20221021_01_031	early 9	40.5	72.23	0.560709	219.5	17.24
Akr1B(PL)	HNB20221021_01_032	early 9	53.34	81.21	0.656816	263.07	22.33
Akr1B(PL)	HNB20221021_01_033	early 9	42.12	107.34	0.392398	305.81	23.96
Akr1B(PL)	HNB20221021_01_034	early 9	79.13	94.25	0.839576	266.23	20.87
Akr1B(PL)	HNB20221021_01_035	early 9	76.23	90.45	0.842786	210.05	22.22
Akr1B(PL)	HNB20221021_01_036	x	x	x	x	x	x
Akr1B(PL)	HNB20221021_01_037	too early	x	x	x	x	x
Akr1B(PL)	HNB20221021_01_038	late 9	112.23	133.12	0.843074	245.48	50.8
Akr1B(PL)	HNB20221021_01_039	mid 9	91.76	107.54	0.853264	228.06	28.1
Akr1B(PL)	HNB20221021_01_040	mid 9	106.4	130.18	0.81733	250.25	21.1
Akr1B(PL)	HNB20221021_01_041	early 9	60.71	73.34	0.827788	247.58	26.61
Akr1B(PL)	HNB20221021_01_042	early 9	62.34	81.23	0.76745	212.08	23.4
Akr1B(PL)	HNB20221021_01_043	early 9	63.45	76.19	0.832786	204.74	24.26
Akr1B(PL)	HNB20221021_01_044	early 9	42.07	66.45	0.633108	237.53	19.68
Akr1B(PL)	HNB20221021_01_045	early 9	75.3	106.13	0.709507	234.41	40.14
Akr1B(PL)	HNB20221021_01_046	mid 9	110.41	138.67	0.796207	280.77	29.84
Akr1B(PL)	HNB20221021_01_047	mid 9	78.56	97.37	0.806819	243.02	38.47
SQM20230316_03
yw (+/+)	SQM20230316_03_001	E-M9	52.09	65.01	0.801261	268.34	28.63
yw (+/+)	SQM20230316_03_002	L9	113.38	114.23	0.992559	281.4	31.59
yw (+/+)	SQM20230316_03_003	M9	86.09	87.9	0.979408	236.34	30.89
yw (+/+)	SQM20230316_03_004	L9	100.73	106.13	0.949119	257.13	25.89
yw (+/+)	SQM20230316_03_005	E-M9	61.73	66.79	0.92424	205.63	42.41
yw (+/+)	SQM20230316_03_006	M9	116.16	95.79	1.21265	205.69	26.45
yw (+/+)	SQM20230316_03_007	M9	87.71	105.63	0.830351	275.56	40.54
yw (+/+)	SQM20230316_03_008	L9	127.56	132.21	0.964829	283.23	40.13
yw (+/+)	SQM20230316_03_009	M9	85.47	87.48	0.977023	227.57	27.28
yw (+/+)	SQM20230316_03_010	E-M9	51.79	60.43	0.857025	233.36	26.6
yw (+/+)	SQM20230316_03_011	M9	78.29	82.34	0.950814	236.48	20.55
yw (+/+)	SQM20230316_03_012	L9	121.55	118.11	1.02913	275.44	34.01
yw (+/+)	SQM20230316_03_013	M-L9	122.14	115.34	1.05896	248.45	42.01
akr1B(PL)	SQM20230316_03_014	M-L9	62.77	125.11	0.501718	315.11	24.74
akr1B(PL)	SQM20230316_03_015	E-M9	18.85	55.84	0.337572	260.54	17.29
akr1B(PL)	SQM20230316_03_016	L9	101.78	133.23	0.763942	272.66	39.23
akr1B(PL)	SQM20230316_03_017	E-M9	24.48	43.45	0.563406	231.23	22.23
akr1B(PL)	SQM20230316_03_018	M9	40.89	91	0.449341	263.23	37.67
akr1B(PL)	SQM20230316_03_019	M9	59.26	89.99	0.658518	257.14	27.14
akr1B(PL)	SQM20230316_03_020	L9	88.49	99.39	0.890331	245.16	27.88
akr1B(PL)	SQM20230316_03_021	M9	42.74	63.48	0.673283	249.15	23.83
akr1B(PL)	SQM20230316_03_022	E-M9	35.02	61.19	0.572316	263.12	26.59
akr1B(PL)	SQM20230316_03_023	M9	79.77	108.34	0.736293	298.8	30.79
akr1B(PL)	SQM20230316_03_024	M-L9	81.92	132.04	0.620418	312.19	65.55
akr1B(PL)	SQM20230316_03_025	M9	82.18	125.11	0.656862	315.17	30.44
akr1B(PL)	SQM20230316_03_026	M9	95.16	120.11	0.792274	312.88	39.13

## Sheet: Figure 4
Panels D-E
Genotype	Image ID	Stage	BC distance	FC distance	Migration Index	follicle Size	Length of cluster
SQM20221217_01									Somatic
c355/+	SQM20221217_01_001	E-M9	55.55	68.3	0.813324	222.11	25.08		Migration Index Statisitcs
c355/+	SQM20221217_01_002	M9	78.52	86.51	0.907641	266.13	28.52			c355/+	67838/+	c355/+;67838/+
c355/+	SQM20221217_01_003	M9	99.38	101.37	0.980369	253.16	34.28		c355/+	X	0.8113	0.0141
c355/+	SQM20221217_01_004	M9	93.84	94.49	0.993121	241.92	32.74		67838/+	X	X	0.0015
c355/+	SQM20221217_01_005	L9	116.561	126.34	0.922598	330.11	66.65		c355/+;67838/+	X	X	X
c355/+	SQM20221217_01_006	L9	143.25	147.13	0.973629	299.77	45.34
c355/+	SQM20221217_01_007	E-M9	62.26	60.52	1.02875	182.17	23.48		Cluster Length Statistics
c355/+	SQM20221217_01_008	M9	112.66	104.95	1.07346	259.14	36.32			c355/+	67838/+	c355/+;67838/+
c355/+	SQM20221217_01_009	E-M9	65.8	73.86	0.890875	248.55	38.67		c355/+	X	0.9523	0.0112
c355/+	SQM20221217_01_010	M9	81.98	89.53	0.915671	261.34	33.23		67838/+	X	X	0.0011
c355/+	SQM20221217_01_011	M-L9	123.8	112.12	1.10417	257.34	34.46		c355/+;67838/+	X	X	X
c355/+	SQM20221217_01_012	M9	98.5	98.82	0.996762	250.12	34.92
c355/+	SQM20221217_01_013	E9	63.44	68.45	0.926808	260.12	30.15
c355/+	SQM20221217_01_014	L9	125.16	113.3	1.10468	265.71	28.52		Substrate
c355/+;67838/+	SQM20221217_01_015	M-L9	95.57	121.17	0.788727	265.17	41.49		Migration Index Statisitcs
c355/+;67838/+	SQM20221217_01_016	E9	19.14	29.61	0.646403	209.5	18.43			osk2/+	67838/+	osk2/67838
c355/+;67838/+	SQM20221217_01_017	M9	62.54	71.19	0.878494	216.45	20.17		osk2/+	X	0.8552	0.5441
c355/+;67838/+	SQM20221217_01_018	L9	120.12	123.14	0.975475	261.32	41.57		67838/+	X	X	0.6177
c355/+;67838/+	SQM20221217_01_019	M-L9	104.89	119.84	0.87525	258.56	32.24		osk2/67838	X	X	X
c355/+;67838/+	SQM20221217_01_020	M9	82.12	95.43	0.860526	229.17	33.58
c355/+;67838/+	SQM20221217_01_021	E-M9	64.38	82.57	0.779702	204.55	29.48		Cluster Length Statistics
c355/+;67838/+	SQM20221217_01_022	L9	92.35	109.38	0.844304	265	24.62			osk2/+	67838/+	osk2/67838
c355/+;67838/+	SQM20221217_01_023	M9	59.85	74.4	0.804435	232.17	29.5		osk2/+	X	0.7085	0.0015
c355/+;67838/+	SQM20221217_01_024	L9	99.19	112.7	0.880124	242.45	33.21		67838/+	X	X	0.0008
c355/+;67838/+	SQM20221217_01_025	M9	49.8	65.8	0.756839	210.4	26.39		osk2/67838	X	X	X
67838/+	SQM20221217_01_026	M9	89.79	93.9	0.95623	239.4	29.6
67838/+	SQM20221217_01_027	L9	115.45	113.23	1.01961	240.45	35.34
67838/+	SQM20221217_01_028	M9	92.34	94.4	0.978178	247.95	32.23
67838/+	SQM20221217_01_029	M-L9	81.67	106.01	0.770399	280.41	32.08
67838/+	SQM20221217_01_030	E-M9	79.7	81.97	0.972307	223.27	24.76
67838/+	SQM20221217_01_031	M9	103.67	110.67	0.936749	255.37	34.19
67838/+	SQM20221217_01_032	E-M9	67.82	78.25	0.866709	254.04	29.11
67838/+	SQM20221217_01_033	L9	100.92	106.62	0.946539	237.37	37.19
67838/+	SQM20221217_01_034	L9	108.61	113.26	0.958944	252.62	30.82
67838/+	SQM20221217_01_035	E9	32.21	36.84	0.874321	207.72	20.82
67838/+	SQM20221217_01_036	M9	66.57	78.69	0.845978	236.36	33.52
67838/+	SQM20221217_01_037	L9	122.45	119.11	1.02804	251.71	27.6
osk2/+	SQM20221217_01_038	M9	65.25	70.51	0.925401	210.31	32.56
osk2/+	SQM20221217_01_039	E-M9	30.31	46.59	0.650569	216.87	22
osk2/+	SQM20221217_01_040	M9	63.03	60.23	1.04649	211.69	32.24
osk2/+	SQM20221217_01_041	E-M9	45.45	52.13	0.871859	221.84	36.39
osk2/+	SQM20221217_01_042	M9	73.59	79.56	0.924962	261.33	26.37
osk2/+	SQM20221217_01_043	E-M9	37.22	47.11	0.790066	237.43	28.91
osk2/+	SQM20221217_01_044	Same as 039
osk2/+	SQM20221217_01_045	L9	130.32	131.59	0.990349	281.53	39.11
osk2/+	SQM20221217_01_046	L9	97.99	99	0.989798	236.54	26.48
osk2/+	SQM20221217_01_047	E-M9	43.99	48.92	0.899223	207.49	22.79
osk2/+	SQM20221217_01_048	M-L9	82.36	95.07	0.866309	244.13	37.21
osk2/+	SQM20221217_01_049	L9	102.44	94.74	1.08128	222.6	22.46
osk2/67838	SQM20221217_01_050	L9	118.33	122.26	0.967855	269.34	31.21
osk2/67838	SQM20221217_01_051	M9	58.6	74.73	0.784156	232.3	28.31
osk2/67838	SQM20221217_01_052	L9	103.19	100.91	1.02259	271.63	35.34
osk2/67838	SQM20221217_01_053	E-M9	55.79	67.39	0.827868	224.51	48.24
osk2/67838	SQM20221217_01_054	E9	48.5	50.34	0.963449	214.55	38.34
osk2/67838	SQM20221217_01_055	L9	110.54	110.71	0.998464	273.34	45.44
osk2/67838	SQM20221217_01_056	M-L9	91.56	96.15	0.952262	285.1	41.44
osk2/67838	SQM20221217_01_057	M9	62.58	81.44	0.768418	244.1	37.1
osk2/67838	SQM20221217_01_058	M9	62.54	63.63	0.98287	241.4	28.73
osk2/67838	SQM20221217_01_059	L9	126.33	133.19	0.948495	296.41	37.78
osk2/67838	SQM20221217_01_060	E-M9	61.87	80.07	0.772699	283.34	26.11
SQM20230208_02
c355/+	SQM20230208_02_001	M9	82.11	88.13	0.931692	239.39	32.29
c355/+	SQM20230208_02_002	M9	41.23	60.45	0.682051	232.36	28.35
c355/+	SQM20230208_02_003	E9	47.53	54.13	0.878071	203.46	21.61
c355/+	SQM20230208_02_004	M9	61.24	87.14	0.702777	254	24.64
c355/+	SQM20230208_02_005	M9	89.49	92.42	0.968297	243.65	15.45
c355/+	SQM20230208_02_006	E-M9	52.38	59.44	0.881225	200.72	22.34
c355/+	SQM20230208_02_007	M9	67.48	77.27	0.873301	227.44	28.47
c355/+	SQM20230208_02_008	L9	125.18	118.8	1.0537	261.06	46.8
c355/+	SQM20230208_02_009	M9	60.3	68.27	0.883258	225.09	26.62
c355/+	SQM20230208_02_010	M-L9	133.28	134.18	0.993293	303.56	34.45
c355/+	SQM20230208_02_011	M-L9	98.39	94.94	1.03634	244.56	23.39
c355/+	SQM20230208_02_012	M9	89.65	86.81	1.03272	208.81	28.89
67838/+	SQM20230208_02_013	L9	127.1	117.45	1.08216	249.18	42.78
67838/+	SQM20230208_02_014	L9	117.43	115.43	1.01733	240.25	28.28
67838/+	SQM20230208_02_015	M9	70.74	73.28	0.965338	220.37	25.67
67838/+	SQM20230208_02_016	E9	34.74	52.23	0.665135	206.44	17.68
67838/+	SQM20230208_02_017	L9	131.5	126.45	1.03994	224.52	30.6
67838/+	SQM20230208_02_018	M9	94.33	96.56	0.976906	230.69	36.16
67838/+	SQM20230208_02_019	M-L9	119.46	127.43	0.937456	276.55	36.51
67838/+	SQM20230208_02_020	M9	77.22	78.56	0.982943	211.13	44.66
67838/+	SQM20230208_02_021	E9	39.71	58.23	0.681951	242.39	29.09
67838/+	SQM20230208_02_022	E-M9	69.89	75.39	0.927046	219.49	28.2
67838/+	SQM20230208_02_023	M9	77.79	80.26	0.969225	235.37	32.58
67838/+	SQM20230208_02_024	E-M9	65.02	71.17	0.913587	246.34	29.4
67838/+	SQM20230208_02_025	M9	75.72	84.23	0.898967	242.4	33.21
67838/+	SQM20230208_02_026	L9	124.57	115.79	1.07583	257.57	49.11
c355/+; 67838/+	SQM20230208_02_027	M9	60.12	78.16	0.769191	215.48	20.56
c355/+; 67838/+	SQM20230208_02_028	M9	84.99	93.69	0.907141	218.47	36.41
c355/+; 67838/+	SQM20230208_02_029	E-M9	41.45	58.48	0.708789	225.57	21.79
c355/+; 67838/+	SQM20230208_02_030	L9	119.78	137.01	0.874243	250.37	23.39
c355/+; 67838/+	SQM20230208_02_031	L9	83.49	99.01	0.843248	212.3	28.78
c355/+; 67838/+	SQM20230208_02_032	L9	106.45	126.41	0.842101	268.45	25.47
c355/+; 67838/+	SQM20230208_02_033	M9	70.02	72.3	0.968465	182.79	22.87
c355/+; 67838/+	SQM20230208_02_034	M9	60.4	70.25	0.859786	217.45	21.67
c355/+; 67838/+	SQM20230208_02_035	M9	57.69	70.12	0.822732	209.67	20.67
c355/+; 67838/+	SQM20230208_02_036	M9	77.17	84.77	0.910346	212.24	30.14
c355/+; 67838/+	SQM20230208_02_037	L9	86.12	91.82	0.937922	213.56	23.41
c355/+; 67838/+	SQM20230208_02_038	M-L9	88.99	100.97	0.881351	249.67	28.08
c355/+; 67838/+	SQM20230208_02_039	M9	59.3	96.1	0.617066	260.1	26.78
osk2/+	SQM20230208_02_040	E-M9	57.07	64.05	0.891023	221.23	31.77
osk2/+	SQM20230208_02_041	M-L9	121.93	128.81	0.946588	289.99	31.92
osk2/+	SQM20230208_02_042	L9	145.5	141.04	1.03162	285.56	41.36
osk2/+	SQM20230208_02_043	L9	124.59	119.19	1.04531	25.37	31.63
osk2/+	SQM20230208_02_044	M9	82.09	82.93	0.989871	265.57	55.57
osk2/+	SQM20230208_02_045	M-L9	105.79	113.19	0.934623	257.99	30.19
osk2/+	SQM20230208_02_046	M9	46.98	65.21	0.720442	252.77	19.79
osk2/+	SQM20230208_02_047	M9	83.88	89.26	0.939727	247.56	39.55
osk2/+	SQM20230208_02_048	M-L9	116.04	121.04	0.958691	313.23	40.45
osk2/+	SQM20230208_02_049	M9	54.06	77.1	0.701167	257.92	31.2
osk2/+	SQM20230208_02_050	E9	37.98	44.31	0.857143	190.69	19.63
osk2/67838	SQM20230208_02_051	M9	92.34	96.34	0.95848	231.49	76.34
osk2/67838	SQM20230208_02_052	L9	126.37	122.25	1.0337	243.39	54.03
osk2/67838	SQM20230208_02_053	L9	92.9	96.29	0.964794	237.31	57.42
osk2/67838	SQM20230208_02_054	L9	91.34	95.81	0.953345	237.14	65.34
osk2/67838	SQM20230208_02_055	M9	88.21	94.21	0.936312	251.23	19.89
osk2/67838	SQM20230208_02_056	M9	96.93	86.57	1.11967	226.45	24.72
osk2/67838	SQM20230208_02_057	M9	58.71	75.02	0.782591	248.2	25.43
osk2/67838	SQM20230208_02_058	M-L9	104.47	101.7	1.02724	221.94	26.67
osk2/67838	SQM20230208_02_059	M9	65.31	76.2	0.857087	257.3	29.76
osk2/67838	SQM20230208_02_060	E9	49.52	57.17	0.866189	236.34	43.21
osk2/67838	SQM20230208_02_061	L9	114.48	116.45	0.983083	251.34	22.54
osk2/67838	SQM20230208_02_062	E-M9	56.88	70.24	0.809795	240.56	28.18
SQM20230328_01
c355/+	SQM20230328_01_001	M9	46.47	75.45	0.615905	263.12	26.88
c355/+	SQM20230328_01_002	M9	76.54	81.23	0.942263	221.24	24.51
c355/+	SQM20230328_01_003	M-L9	99.67	102.34	0.97391	236.45	34.76
c355/+	SQM20230328_01_004	M9	61.24	85.46	0.716593	246.34	29.51
c355/+	SQM20230328_01_005	E9	44.42	47.45	0.936143	209.33	30.06
c355/+	SQM20230328_01_006	M9	92.4	97.45	0.948179	227.77	31.39
c355/+	SQM20230328_01_007	M-L9	55.14	76.11	0.724478	218.56	29.72
c355/+	SQM20230328_01_008	M-L9	106.13	90.17	1.177	216.23	21.84
c355/+	SQM20230328_01_009	E-M9	48.48	49.91	0.971348	176.45	28.92
67838/+	SQM20230328_01_010	M9	87.9	92.27	0.952639	232.25	33.53
67838/+	SQM20230328_01_011	L9	147.7	150.01	0.984601	291.6	30.51
67838/+	SQM20230328_01_012	M9	63.6	70.2	0.905983	246.56	25.8
67838/+	SQM20230328_01_013	M9	85.37	98.24	0.868994	259.69	26.48
67838/+	SQM20230328_01_014	M9	93.28	96.41	0.967534	257.49	35.43
67838/+	SQM20230328_01_015	L9	95.72	96.41	0.992843	255.57	32.75
67838/+	SQM20230328_01_016	M9	68.62	76.22	0.900289	217.56	22.1
67838/+	SQM20230328_01_017	E-M9	53.7	60.13	0.893065	197.56	32.21
67838/+	SQM20230328_01_018	L9	111.12	108.14	1.02756	219.56	24.12
67838/+	SQM20230328_01_019	E-M9	53.64	58.76	0.912866	216.45	23.19
67838/+	SQM20230328_01_020	E-M9	74.47	77.14	0.965388	249.45	26.96
67838/+	SQM20230328_01_021	L9	114.37	131.23	0.871523	288.71	32.58
67838/+	SQM20230328_01_022	E-M9	80.81	82.6	0.978329	227.28	34.34
c355/+; 67838/+	SQM20230328_01_023	M9	78.56	73.23	1.07278	207.88	29.24
c355/+; 67838/+	SQM20230328_01_024	M9	56.1	71.23	0.787589	241.33	24.47
c355/+; 67838/+	SQM20230328_01_025	M9	85.88	88.89	0.966138	271.23	23.34
c355/+; 67838/+	SQM20230328_01_026	L9	94.48	105.78	0.893175	249.45	23.17
c355/+; 67838/+	SQM20230328_01_027	M-L9	65.49	71.34	0.917998	220.09	26.36
c355/+; 67838/+	SQM20230328_01_028	E-M9	52.34	65.45	0.799694	229.9	20.41
c355/+; 67838/+	SQM20230328_01_029	M9	41.44	57.39	0.722077	204.45	23.67
c355/+; 67838/+	SQM20230328_01_030	M9	92.54	83.23	1.11186	225.57	19.89
c355/+; 67838/+	SQM20230328_01_031	E-M9	34.04	52.7	0.64592	208.09	19.54
c355/+; 67838/+	SQM20230328_01_032	E-M9	48.98	52.87	0.926423	198.34	24.51
c355/+; 67838/+	SQM20230328_01_033	M9	73.49	65.99	1.11365	197.99	24.1
osk2/+	SQM20230328_01_034	L9	98.91	106.59	0.927948	292.8	29.39
osk2/+	SQM20230328_01_035	M-L9	116.34	105.19	1.106	250.66	33.34
osk2/+	SQM20230328_01_036	M-L9	81.43	88.43	0.920841	262.33	26.84
osk2/+	SQM20230328_01_037	E-M9	49.03	59.13	0.82919	218.11	19.49
osk2/+	SQM20230328_01_038	L9	92.29	90.1	1.02431	204.54	22.37
osk2/+	SQM20230328_01_039	M9	66.88	73.11	0.914786	219.58	27.2
osk2/+	SQM20230328_01_040	L9	94.89	91.59	1.03603	230.66	28.21
osk2/+	SQM20230328_01_041	M9	85.15	80.99	1.05136	225.33	22.77
osk2/+	SQM20230328_01_042	L9	87.89	90.55	0.970624	205.72	23.39
osk2/+	SQM20230328_01_043	M9	89.37	95.27	0.938071	272.33	43.33
osk2/+	SQM20230328_01_044	L9	98.98	100.79	0.982042	202.53	28.1
osk2/67838	SQM20230328_01_045	M9	84.29	81.22	1.0378	222.37	22.02
osk2/67838	SQM20230328_01_046	M9	89.54	79.69	1.1236	217.09	57.56
osk2/67838	SQM20230328_01_047	L9	109.55	115.03	0.95236	263.46	39.1
osk2/67838	SQM20230328_01_048	E-M9	63.16	65.66	0.961925	209.55	40.55
osk2/67838	SQM20230328_01_049	E-M9	57.2	60.22	0.949851	223.24	47.56
osk2/67838	SQM20230328_01_050	M9	69.8	73.03	0.955772	228.44	20.36
osk2/67838	SQM20230328_01_051	E9	44.14	46.02	0.959148	177.82	42.16
osk2/67838	SQM20230328_01_052	E-M9	45.17	53.53	0.843826	227.22	39.39
osk2/67838	SQM20230328_01_053	L9	109.67	110.23	0.99492	236.48	35.15
osk2/67838	SQM20230328_01_054	M-L9	89.9	96.1	0.935484	267.34	60.16
osk2/67838	SQM20230328_01_055	M9	81.89	71.37	1.1474	218.39	56.6
osk2/67838	SQM20230328_01_056	M9E-M9	87.86	87.98	0.998636	230.67	69.6

## Sheet: Figure 5
Panel E
Genotype	Sample Number	Integrin line #1	Phalloidin Line #1	Length	Integrin line #2	Phalloidin Line #2	Length	Integrin line #3	Phalloidin Line #3	Length		Ratio 1	Ratio 2	Ratio 3		Average		Avergae WT		Normalize to WT
yw	SQM20220705_01_002	175870	72332.5	7.571	147561	125514	6.518	109723	90469.5	6.221		2.43141	1.17565	1.21282		1.60663		1.31314		1.2235		Integrin Intensity Statistic
	SQM20220705_01_004	98369.1	41610.1	6.353	88133	65589.2	7.157	81585	80563.4	6.936		2.36406	1.34371	1.01268		1.57349				1.19826			wild-type	dCOX1-/-	cPGES-/-	akr1B-/-
	SQM20220705_01_006	68235.8	86628.4	6.533	61960.8	94080.8	7.494	66512.5	47748	6.504		0.787684	0.658591	1.39299		0.946421				0.720733		wild-type	X	<0.0001	0.6323	<0.0001
	SQM20220705_01_008	71298.6	49854.9	7.192	42401.5	72280.3	8.057	71485.7	98467.7	7.444		1.43012	0.586626	0.725981		0.914243				0.696228		dCOX1-/-	X	X	0.0003	0.0008
	SQM20210719_02_008	208846	128344	6.048	123583	54838.1	6.425	180316	152503	7.173		1.62725	2.2536	1.18238		1.68774				1.28527		cPGES-/-	X	X	X	<0.0001
	SQM20210719_02_010	183187	95240.2	6.223	140656	78404.6	7.425	123897	107827	6.465		1.92342	1.79397	1.14903		1.62214				1.23532		akr1B-/-	X	X	X	X
	SQM20210719_02_012	188766	113972	7.366	93142.4	152644	6.254	97257.6	56955.7	5.428		1.65624	0.610191	1.7076		1.32468				1.00879
	SQM20210719_02_014	251362	162414	7.326	102456	153331	6.023	94444.9	84143.7	6.484		1.54766	0.668203	1.12242		1.11276				0.847407
	SQM20210719_02_016	132351	143886	6.237	170318	156393	6.543	192894	131068	6.624		0.919832	1.08904	1.47171		1.1602				0.883529
	SQM20210729_02_002	234144	199614	6.029	140514	123011	6.92	121758	147723	5.863		1.17298	1.14229	0.824235		1.0465				0.796948
	SQM20210729_02_004	186425	149586	6.854	128224	64696.4	5.158	157760	116743	6.237		1.24628	1.98193	1.35134		1.52652				1.16249
	SQM20210729_02_006	140967	118913	7.143	100943	134830	5.692	119052	50523.1	4.695		1.18546	0.748668	2.35638		1.43017				1.08912
	SQM20210729_02_008	166294	82112.8	6.654	88008.1	181400	7.587	101412	78879	7.033		2.02519	0.485161	1.28567		1.26534				0.963599
	SQM20210729_02_010	121186	124506	7.462	152757	84050.5	7.487	141362	125055	6.408		0.973337	1.81744	1.1304		1.30706				0.995372
	SQM20210729_02_012	191701	219003	6.228	185250	127529	5.769	152758	133913	5.406		0.875334	1.45261	1.14072		1.15622				0.880504
	SQM20210729_02_014	239820	154359	6.821	151197	79423.6	6.244	140476	129676	6.999		1.55365	1.90368	1.08328		1.51354				1.15261
	SQM20220915_01_003	4530.65	4120.02	6.777	4223.09	3639.02	6.445	6032.1	5411.46	6.155		1.09967	1.1605	1.11469		1.12495				0.856691
	SQM20220915_01_034	6762.87	7519.71	5.515	8350.83	7096.23	6.129	5324.13	5225.45	6.973		0.899353	1.1768	1.01888		1.03168				0.785659
	SQM20220915_01_036	5416.9	9014.13	6.23	5699.28	5883.28	6.372	3442.87	3913.08	5.974		0.600934	0.968726	0.879837		0.816499				0.621792
	SQM20221123_01_007	3459.1	2613.31	5.35	2288.7	2354.43	4.873	3918.72	2393.06	5.198		1.32365	0.972083	1.63754		1.31109				0.998439
	SQM20221123_01_009	6553.93	3394.72	4.552	5417.2	3435.08	6.147	4526.59	2917.46	5.617		1.93063	1.57702	1.55155		1.6864				1.28425
	SQM20221123_01_011	3796.6	2574.8	5.064	2923.07	2843.38	5.669	3325	4644.1	5.543		1.47452	1.02803	0.715962		1.07284				0.817003
	SQM20221123_01_013	3426.58	2392.97	5.448	4733.73	2102.53	4.641	5151.14	2414.51	5.09		1.43194	2.25144	2.13342		1.93893				1.47656
	SQM20221123_01_015	3389.67	6755.63	5.252	3941.38	2701.85	4.335	3629.09	3560.47	6.751		0.501755	1.45877	1.01927		0.993266				0.756406
	SQM20210712_02_002	149138	63480	5.326	130394	99422.2	5.321	109913	55932.1	5.146		2.34937	1.31151	1.96512		1.87534				1.42813
	SQM20210712_02_004	181845	182890	5.115	190440	119471	6.12	150707	212244	5.312		0.994287	1.59403	0.710067		1.09946				0.837277
	SQM20210712_02_006	198486	91718.1	5.254	150817	123600	5.224	80853.6	126647	5.781		2.16409	1.2202	0.638417		1.3409				1.02114
	SQM20210712_02_008	41667.9	47320.1	4.006	77119.1	90569.3	4.705	128751	55257.1	5.389		0.880553	0.851493	2.33004		1.35403				1.03114
	SQM20210712_02_010	101343	46692.9	5.419	74263.5	117304	5.962	60455.7	65541.2	6.056		2.17041	0.633089	0.922408		1.24197				0.945802
pxt	SQM20210719_02_018	93731.7	131401	6.079	95909.6	119256	5.825	85396	62088.3	6.242		0.713324	0.80423	1.3754		0.964317				0.734361
	SQM20210719_02_020	157391	230309	6.475	178901	198891	5.67	109068	251366	5.884		0.68339	0.899492	0.433903		0.672261				0.51195
	SQM20210719_02_022	173171	175889	5.489	166697	112982	5.809	142514	137560	4.253		0.984552	1.47543	1.03601		1.16533				0.88744
	SQM20210719_02_024	89479.3	185237	5.744	107203	90779.3	5.616	60317.3	233705	5.053		0.483053	1.18092	0.258092		0.640688				0.487906
	SQM20210729_02_022	232716	207599	5.869	113280	172342	6.094	99116.6	118859	6.12		1.12099	0.657297	0.833899		0.870729				0.66309
	SQM20210729_02_024	78567.6	218335	5.484	92441.2	128061	5.477	117969	136416	4.782		0.359848	0.721854	0.864769		0.648824				0.494102
	SQM20210729_02_026	114014	266075	6.893	166390	158792	5.568	132231	296500	6.505		0.428504	1.04785	0.445974		0.640776				0.487973
	SQM20220915_01_011	4129.14	6016.58	6.734	4351.55	4554.6	6.872	3357	8149.21	5.845		0.686294	0.955419	0.411942		0.684551				0.52131
	SQM20220915_01_013	4813.72	13956.3	6.829	7069.96	9213.95	5.292	8649.17	14120.9	7.613		0.344913	0.767311	0.612509		0.574911				0.437815
	SQM20220915_01_015	3750.58	3911.78	4.966	4256.09	13252.2	6.853	6242.87	8169.89	6.304		0.958793	0.32116	0.764132		0.681362				0.518881
	SQM20220915_01_017	3609.72	8922.96	6.872	3757.24	9819.28	7.508	3463.53	10891	8.301		0.404542	0.382639	0.318018		0.3684				0.280549
	SQM20210712_02_012	67407.2	122454	6.581	129505	108231	5.858	45505	80015.6	5.195		0.550471	1.19656	0.568702		0.771912				0.587838
	SQM20210712_02_014	62098.6	57262.5	5.401	77491.9	70527.2	6.565	85706.2	61880.6	5.635		1.08445	1.09875	1.38503		1.18941				0.905778
	SQM20210712_02_016	109011	84226.2	5.646	63799.6	87789.4	5.268	99734.3	113995	6.102		1.29426	0.726735	0.874905		0.9653				0.735109
	SQM20221206_01_007	45544.8	46447.6	5.289	23136.3	31043.1	4.255	24604.1	41446	4.126		0.980563	0.745296	0.593643		0.773167				0.588794
	SQM20221206_01_009	45452.7	66906.7	5.268	48749.4	92464.9	5.522	56419.3	61118.7	5.654		0.679345	0.527221	0.92311		0.709892				0.540607
	SQM20221206_01_011	103509	102289	6.688	113114	132942	5.857	90043.4	150471	6.899		1.01193	0.85085	0.598409		0.820397				0.624761
	SQM20221206_01_013	36507.7	68003.9	6.85	42157.4	78200.8	6.701	40260	41845.2	5.592		0.536847	0.539092	0.962116		0.679352				0.51735
	SQM20221206_01_015	74884.4	98361.6	6.588	53182.6	70965.2	5.594	60744.7	65205.9	5.227		0.761318	0.749417	0.931583		0.814106				0.61997
akr1B(d0)	SQM20220915_01_023	2482.07	8384.26	5.563	4859.06	6073.69	5.901	2080.94	3555.63	6.386		0.296039	0.800018	0.585251		0.560436				0.426792
	SQM20220915_01_025	6626.36	21862.7	8.798	3060.84	6985.42	7.401	3910.29	11486.4	8.293		0.30309	0.438176	0.340427		0.360564				0.274582
	SQM20220915_01_027	5498.4	9798.17	7.291	3521.57	6188.82	7.591	3603.71	15892.3	7.345		0.561166	0.569022	0.226758		0.452316				0.344454
	SQM20220915_01_029	3755.53	5829.04	7.798	2026.1	10759	6.27	4186.8	5098.7	6.592		0.644279	0.188317	0.821151		0.551249				0.419795
	SQM20230407_01_035	53604.9	49802.1	5.165	60220.2	87930.7	4.579	88039	197786	5.254		1.07636	0.68486	0.445122		0.735447				0.560069
	SQM20230407_01_037	118750	143983	6.463	81598.9	109088	6.721	53049.8	125632	4.993		0.824751	0.748009	0.422264		0.665008				0.506427
	SQM20230407_01_039	144369	137232	5.592	74019.3	97558.1	5.205	116498	91422.5	4.823		1.05201	0.75872	1.27428		1.02834				0.783115
	SQM20221123_01_039	23335.7	66277.3	5.393	26326.5	81411.6	4.864	27422.5	50336	6.362		0.352091	0.323375	0.544789		0.406752				0.309756
	SQM20221123_01_041	26297.9	103397	5.091	23271.8	74624.5	5.425	27446.4	70064.9	4.503		0.254338	0.311852	0.391729		0.319306				0.243163
	SQM20221123_01_043	29082.9	99184.5	4.517	26991.4	172816	6.821	24388.3	91894.9	4.476		0.293221	0.156185	0.265394		0.238266				0.181448
	SQM20221123_01_045	19175.9	59254.4	4.7	30157.3	62984.2	4.435	18982.3	50569.7	4.284		0.32362	0.478808	0.375368		0.392599				0.298978
	SQM20221123_01_047	30933.9	97208.9	5.684	19931.9	42765.4	5.758	24176.4	72245.9	5.174		0.318221	0.466076	0.334641		0.372979				0.284037
	SQM20221123_01_049	33065.2	74588.3	5.002	30611	87082.7	4.798	28536.4	70211.5	4.894		0.443303	0.351516	0.406435		0.400418				0.304932
	SQM20221123_01_051	21491.1	76303.3	5.321	20335.5	72998.4	5.448	26077.8	50478.8	4.617		0.281654	0.278574	0.51661		0.358946				0.27335
akr1B(PL)	SQM20220915_01_044	2007.03	3339.83	5.156	3963.19	8416.38	5.937	2607.2	4472.76	5.477		0.600939	0.47089	0.582906		0.551578				0.420046
	SQM20220915_01_046	3656.26	5875.05	5.917	3381.78	3992.28	6.304	3580.5	6422.77	7.149		0.622337	0.847079	0.557469		0.675629				0.514515
	SQM20220915_01_048	3722.86	3377.85	5.563	2844.65	4388.89	4.624	4309.16	6284.48	6.448		1.10214	0.648147	0.685683		0.811989				0.618358
	SQM20220915_01_050	5666.52	6323.76	5.708	4458.28	8815.02	5.787	2894.75	4600.62	4.577		0.896068	0.505759	0.629209		0.677012				0.515568
	SQM20221123_01_022	3853.83	4995.96	5.579	3887.39	6505.34	6.448	5070.85	4179.31	5.422		0.771388	0.597568	1.21332		0.860759				0.655498
	SQM20221123_01_024	3306.82	5890.22	5.62	5204.28	6603.96	5.617	3336.43	5158.37	6.108		0.561408	0.788055	0.646799		0.66542				0.506741
	SQM20221123_01_026	4029.11	6612.52	5.358	3336.04	3137.05	5.111	1676.91	2862.7	5.484		0.609315	1.06343	0.58578		0.752843				0.573316
	SQM20221123_01_028	2789.37	5067.41	6.35	1953.43	2316.05	4.779	1970.71	2088.14	5.189		0.550453	0.843431	0.943763		0.779216				0.5934
	SQM20221123_01_030	3024.69	3806	5.02	2712.55	2856.94	5.383	2228.97	4099.91	5.413		0.794716	0.94946	0.543663		0.762613				0.580756
	SQM20230407_01_050	37085.4	71831.5	4.064	65285.7	149039	5.766	41890.7	72623.8	4.091		0.516283	0.438044	0.576817		0.510381				0.388673
	SQM20230407_01_052	48473.5	156058	4.676	22379.1	22313.6	4.587	26454.9	117364	4.557		0.310611	1.00293	0.225409		0.512984				0.390655
	SQM20230407_01_054	104472	161794	4.808	159314	240026	5.764	65289.6	93678.6	5.383		0.645709	0.663739	0.696953		0.6688				0.509315
	SQM20230407_01_056	60539.3	146790	4.855	39010	118113	4.126	52856.5	143324	4.695		0.412422	0.330278	0.368791		0.370497				0.282147
	SQM20230407_01_058	106871	149068	4.753	88305.7	166181	5.627	89245.1	114053	6.044		0.716928	0.531383	0.782489		0.676933				0.515508
	SQM20230407_01_060	55471.6	85422.5	5.376	78325.4	185959	6.913	55686.9	133389	6.463		0.649379	0.421197	0.417479		0.496018				0.377735
	SQM20230407_01_062	44205.1	143422	5.984	38541.9	129709	4.859	54675.6	80136.9	5.536		0.308216	0.297142	0.682277		0.429212				0.32686
	SQM20230407_01_064	147971	167696	6.011	161190	174809	4.759	141168	195721	4.7		0.882376	0.922092	0.721271		0.841913				0.641146
	SQM20230407_01_066	54833.3	182136	4.617	60623.6	214530	6.312	59159.8	223773	5.635		0.301057	0.282587	0.264374		0.282673				0.215265
p23	SQM20210705_01_011	56516.3	122117	4.573	54038.3	40868.7	6.766	52440.7	133012	4.757		0.462803	1.32224	0.394255		0.726434				0.553204
	SQM20210705_01_013	65873.4	141121	5.972	50668.1	65346	4.926	78332.7	67949	4.258		0.466787	0.775382	1.15282		0.798328				0.607955
	SQM20210705_01_015	110618	149086	5.273	114201	154098	5.25	52257.7	7325.28	4.858		0.741976	0.741094	7.13388		2.87232				2.18737
	SQM20210705_01_017	68855.8	202283	5.202	50862.7	80579.1	6.05	80988.9	186450	6.786		0.340393	0.631214	0.434374		0.46866				0.356901
	SQM20210719_02_002	138356	59024.8	5.12	115613	66461.1	5.268	88546.4	80585.1	4.823		2.34403	1.73956	1.09879		1.72746				1.31552
	SQM20210719_02_004	191970	75502.9	5.876	107518	86741	6.888	136519	47845.3	5.412		2.54255	1.23952	2.85335		2.21181				1.68437
	SQM20210719_02_006	116901	157778	6.923	88789.5	42659.9	5.07	104184	42217.5	5.034		0.740919	2.08134	2.46779		1.76335				1.34285
	SQM20210729_02_016	250054	132976	5.908	126347	157263	5.095	196109	202230	5.114		1.88045	0.803415	0.96973		1.21786				0.927445
	SQM20210729_02_018	161946	78925.4	4.238	195500	105128	5.47	135224	62738.6	6.019		2.05189	1.85964	2.15535		2.02229				1.54005
	SQM20210729_02_020	156904	88723.6	5.802	92052.8	49122	5.095	119393	55458.7	4.374		1.76845	1.87396	2.15283		1.93175				1.47109
	SQM20230407_01_012	113566	112393	5.272	118473	94418	4.573	103467	49609.3	4.064		1.01043	1.25477	2.08564		1.45028				1.10444
	SQM20230407_01_014	148005	148183	5.442	65291.4	122774	4.858	128596	166566	5.543		0.9988	0.5318	0.772041		0.767547				0.584514
	SQM20230407_01_016	27248.8	47512.7	4.255	33734.6	27862.3	5.194	34344.4	34034	4.34		0.573505	1.21076	1.00912		0.93113				0.709088
	SQM20230407_01_018	168383	152037	5.496	112097	92978.6	5.858	102342	98190.6	6.05		1.10752	1.20562	1.04228		1.11847				0.851755
	SQM20230407_01_020	106325	130940	4.815	111872	160498	5.114	100588	127955	5.825		0.812016	0.697029	0.786118		0.765054				0.582615
	SQM20230407_01_022	121804	117676	5.804	145853	194453	5.873	92993.7	78635.8	4.517		1.03509	0.75007	1.18259		0.989248				0.753346
	SQM20230407_01_024	103370	57056.4	6.005	105537	79648.3	6.287	123628	34063.5	4.896		1.81171	1.32503	3.62932		2.25535				1.71753
	SQM20230407_01_026	156794	177428	6.277	144262	147908	5.522	165648	114394	6.054		0.883706	0.975351	1.44804		1.10237				0.83949
	SQM20230407_01_028	103126	119042	5.57	92516.5	106886	5.97	89999.2	59867.7	4.557		0.866295	0.865562	1.5033		1.07839				0.821229
	SQM20230407_01_030	178575	83433.3	4.315	114860	79187.4	5.866	60520.4	126353	5.007		2.14033	1.45049	0.47898		1.3566				1.0331

## Sheet: Figure 6
Panel D
Substrate-substrate pMRLC intensity
Genotype	Sample Number	pMRLC #1	Phalloidin Line #1	Length	pMRLC #2	Phalloidin Line #2	Length	pMRLC #3	Phalloidin Line #3	Length		Ratio 1	Ratio 2	Ratio 3		Average		Avergae WT		Normalize to WT
yw	SQM20221230_02_007	1988	4197	14.737	2319.64	2948.04	14.917	2047.57	4016.57	14.251		0.473672	0.786842	0.50978		0.590098		0.663062		0.889958		Substrate pMRLC Intensity Statistic
	SQM20221230_02_009	2478.61	2075.59	14.411	1728.78	1911.06	14.116	1839.14	2624.87	14.396		1.19418	0.904617	0.700661		0.933152				1.40734			wild-type	cPGES-/-	akr1B-/-
	SQM20221230_02_011	1773.24	6538.51	15.038	1749.14	6044.88	14.743	1412	6175	14.737		0.271199	0.289359	0.228664		0.263074				0.396756		wild-type	X	0.0291	0.1894
	SQM20221230_02_013	3275.82	3174.03	14.609	3805.71	2697.76	14.139	3633.14	2283.28	15.151		1.03207	1.41069	1.59119		1.34465				2.02794		cPGES-/-	X	X	0.1931
	SQM20221230_02_015	2946.42	3915.62	14.739	3721.45	4928.99	14.742	2959.16	2261.3	14.364		0.752479	0.755013	1.30861		0.9387				1.4157		akr1B-/-	X	X	X
	SQM20221230_02_017	1882.88	973.983	14.704	1993.75	2005.42	14.418	2046.54	1339.22	14.496		1.93317	0.994183	1.52816		1.48517				2.23986
	SQM20230422_01_010	2520.36	11079.6	14.609	1740.79	4190.29	14.667	2230.36	5449.85	14.455		0.227478	0.415433	0.409251		0.350721				0.528941
	SQM20230422_01_012	4326.05	4923.95	14.774	3034.62	6435.72	14.702	3236.68	6945.84	14.472		0.878573	0.471528	0.465989		0.605363				0.912981
	SQM20230422_01_014	2615.47	9970.14	14.274	1939.51	3968.28	14.62	2232.85	6981.29	14.238		0.26233	0.488753	0.319833		0.356972				0.538369
	SQM20230422_01_016	1705.71	4124.03	14.455	1328.91	2896.01	14.256	1406.54	5099.18	14.238		0.413602	0.458877	0.275837		0.382772				0.577279
	SQM20230422_01_018	1803.59	3433.28	14.524	1678.23	2360.81	14.346	1935.28	3862.78	14.574		0.525325	0.710872	0.501007		0.579068				0.873324
	SQM20230422_01_020	1945.01	4560.86	15.322	1814.25	2674.86	14.912	1693.41	3230.24	14.458		0.426455	0.67826	0.524236		0.542984				0.818903
	SQM20230422_01_022	2463.14	5285.95	14.904	2619.78	3111.32	14.761	1877.4	3441.57	14.583		0.46598	0.842013	0.545507		0.617833				0.931787
	SQM20230422_01_024	3241.64	2732.09	14.207	4198.55	4402.76	14.946	3381.49	3093.5	14.531		1.1865	0.953616	1.09309		1.07774				1.62539
	SQM20230315_01_051	1994.82	4404.27	14.708	2433.26	12000	14.531	1101.46	2341.32	14.328		0.452928	0.202772	0.470442		0.375381				0.566132
	SQM20230315_01_053	1167.15	1863.25	15.165	1477.25	2375.83	14.696	1058.7	3656.69	14.364		0.626404	0.621784	0.289524		0.512571				0.773035
	SQM20230315_01_055	410.304	1564.95	14.139	445.746	1336	14.809	492.066	930.425	15.428		0.262184	0.333642	0.528862		0.374896				0.565401
	SQM20230315_01_057	2012.04	4578.67	14.256	1304.96	2114.34	14.238	1461.6	2911.05	14.702		0.439439	0.617195	0.502086		0.519573				0.783596
	SQM20230315_01_059	1583.73	1666.24	14.913	1229	2283.3	14.472	1330.51	1765.36	14.844		0.950481	0.538254	0.753676		0.74747				1.1273
p23	SQM20220916_01_005	2426.93	1807.17	14.881	2377.17	2182.41	14.637	2388.77	1768.07	12.135		1.34295	1.08924	1.35106		1.26108				1.9019
	SQM20220916_01_007	3815.32	2315.13	14.328	5276.01	4307.68	14.443	4770.85	1467.82	13.3		1.64799	1.22479	3.2503		2.04103				3.07819
	SQM20220916_01_009	3233.37	2771.47	14.677	3646.2	2183.55	14.093	7688.43	3550.79	14.567		1.16666	1.66985	2.16528		1.66726				2.51449
	SQM20221230_02_039	3400.15	17581.1	14.128	3906.66	5599.97	14.166	3075.62	9029.39	14.047		0.193397	0.697622	0.340624		0.410548				0.619169
	SQM20221230_02_041	5284.59	6957.01	14.11	4679.19	2925.46	15.617	5270.9	3557.63	14.855		0.759607	1.59947	1.48157		1.28022				1.93077
	SQM20221230_02_043	2831.41	5708.16	14.531	3264.24	5331.76	14.946	3127.49	4360.35	14.946		0.496029	0.612225	0.717257		0.608504				0.917717
	SQM20221230_02_045	2202.26	4141.39	14.207	3078.74	4770.36	14.166	3237.48	6893.97	14.4		0.531768	0.645389	0.46961		0.548922				0.827859
	SQM20221230_02_047	5503.97	5406.95	14.116	4480.04	2950.33	14.496	5009.83	4105.58	14.667		1.01794	1.51849	1.22025		1.25223				1.88855
	SQM20230315_01_030	2417.49	6689.34	14.134	2528.79	3425.44	14.213	1990.5	4078.32	14.118		0.361395	0.738237	0.488069		0.529233				0.798165
	SQM20230315_01_032	2545.4	4265.26	15.154	2186.65	1458.84	14.393	2370.64	2070.38	14.346		0.596774	1.4989	1.14503		1.08023				1.62916
	SQM20230315_01_034	1359.82	4284.88	14.762	3156.89	4852.21	14.333	1774.48	3434.72	14.883		0.317353	0.650609	0.516632		0.494865				0.746332
	SQM20230315_01_036	7923.06	8487.34	14.536	6186.85	7372.92	15.222	7734	16622	14.945		0.933514	0.839132	0.465287		0.745978				1.12505
	SQM20230315_01_038	9679.74	5705.48	14.189	9108.12	7399.94	15.141	5702.85	7233.58	14.739		1.69657	1.23084	0.788385		1.2386				1.86799
	SQM20230422_01_059	3387.64	2757.93	14.859	3284.47	1524.65	14.121	2791.07	2227.02	15.002		1.22833	2.15425	1.25327		1.54528				2.33052
	SQM20230422_01_061	2648.77	1793.09	15.5	2169.28	2908.7	14.298	2164.57	3024.62	16.209		1.47721	0.745788	0.71565		0.97955				1.47731
	SQM20230422_01_063	1449.43	3243.23	15.635	1201.43	3261.62	14.147	1041.13	2512.09	14.376		0.446909	0.368354	0.414448		0.409904				0.618198
	SQM20230422_01_065	2547.62	1900.93	14.704	1524.07	2097.68	14.649	2723.09	2918.3	14.251		1.3402	0.726548	0.933109		0.999951				1.50808
	SQM20230422_01_067	1423.61	2632.05	14.455	2659.65	2762.77	14.203	1984.81	2821.32	13.851		0.540874	0.962677	0.703502		0.735684				1.10953
	SQM20230422_01_069	3147.17	3702.42	14.393	1482.71	1369.86	14.712	1509.38	2009.31	14.134		0.850031	1.08238	0.751191		0.894536				1.3491
	SQM20230422_01_071	2063.7	3711.5	14.256	1751.44	3910.03	14.743	2473.24	2477.8	14.096		0.55603	0.447936	0.998161		0.667376				1.00651
	SQM20230422_01_073	1301.29	2351.25	14.835	1085.77	2261.55	14.324	1531.12	1871.98	15.781		0.553445	0.480099	0.817916		0.617153				0.930762
	SQM20230422_01_075	3538.33	5915.99	14.624	2185.43	3019.67	14.959	2210.11	2163.82	15.063		0.598096	0.723733	1.02139		0.781074				1.17798
akr1B(d0)	SQM20230315_01_005	4630.85	7164.32	14.82	3594.38	2578.38	14.761	2820.8	5753.32	15.851		0.646377	1.39405	0.490291		0.843571				1.27224
	SQM20230315_01_007	1861.17	5473.85	14.577	1790.07	5530.67	14.298	1470.68	4232.22	14.298		0.340011	0.323663	0.347495		0.337056				0.508333
	SQM20230315_01_009	2793.39	3224.1	15.842	2307.91	3630.04	14.584	2010.61	3613.22	14.376		0.866409	0.63578	0.55646		0.686216				1.03492
	SQM20230315_01_011	1327.23	2164.54	14.256	1134.65	1076.82	14.139	1804.62	2176.22	14.396		0.613172	1.0537	0.829243		0.832037				1.25484
	SQM20230422_01_034	4425.7	3722.82	14.567	4622.28	6567.35	14.491	3814.33	2395.91	15.175		1.1888	0.703827	1.59201		1.16155				1.75179
	SQM20230422_01_036	2998.74	10010	14.336	3534.72	6272.18	14.75	3523.39	4012.48	14.128		0.299574	0.563555	0.878108		0.580412				0.875351
	SQM20230422_01_038	4740.14	6688.12	14.166	5256.49	4602.16	14.049	2934.36	3529.09	14.743		0.70874	1.14218	0.831479		0.894132				1.34849
	SQM20230422_01_040	3571.11	3754.53	14.852	4446.04	4332.48	15.088	3263.12	7647.26	14.917		0.951147	1.02621	0.426704		0.801354				1.20857
	SQM20230422_01_042	3056.76	3944.26	14.387	3990.99	6958.71	14.454	2103.03	2688.77	14.536		0.774988	0.573525	0.782153		0.710222				1.07112
	SQM20230422_01_044	5437.06	6783.86	14.912	3881.91	7344.31	15.135	6690.64	5350	14.128		0.801469	0.528561	1.25059		0.860206				1.29732
	SQM20230422_01_046	2777.72	4774.32	14.53	3298.27	4689.06	14.913	2559.85	1991.03	14.482		0.581804	0.703395	1.28569		0.856964				1.29243
	SQM20230422_01_048	6020.61	6031.13	15.038	3663.45	2699.6	14.178	2371.49	1819.76	14.382		0.998256	1.35703	1.30319		1.21949				1.83918
akr1B(PL)	SQM20230213_01_005	4775.25	3702.82	14.702	4126.32	6107.06	14.577	3812.36	8525.76	14.018		1.28962	0.675665	0.447158		0.804149				1.21278
	SQM20230213_01_007	3982.83	5933.22	14.284	3903.74	5452.81	14.227	3909.46	6170.52	14.166		0.671276	0.715913	0.63357		0.673586				1.01587
	SQM20230213_01_009	4624.72	2913.4	14.574	3623.53	8081.07	14.274	5176.17	2739.28	14.9		1.5874	0.448398	1.88961		1.30847				1.97337
	SQM20230213_01_011	2746.56	2523.06	14.105	4378.75	6525.74	13.826	3285.24	1966.5	14.032		1.08858	0.670997	1.6706		1.14339				1.72441
	SQM20230315_01_017	2191.16	7877.03	14.657	2211.18	9562.81	14.02	2344	2384.71	14.116		0.278171	0.231227	0.982931		0.497443				0.750221
	SQM20230315_01_019	2972.82	16570.2	14.68	1335.8	4296.67	14.524	1453.75	3593.62	14.624		0.179408	0.310891	0.404536		0.298278				0.44985
	SQM20230315_01_021	4170.2	4380.6	14.602	3567.35	5735.49	14.315	2977.28	7406.41	14.982		0.95197	0.621977	0.401987		0.658645				0.993338
	SQM20230315_01_023	2803.51	10892	14.702	2762.96	2606.63	14.213	2451.13	2793.41	14.036		0.257391	1.05997	0.877468		0.73161				1.10338
Panel E
Substrate-border cell pMRLC intensity
Genotype	Sample Number	pMRLC intensity	background	shape area	Ratio		Average WT	Normalized toWT
yw	SQM20221230_02_008	17855.3	15005.9	8.24	1.18989		0.963201	1.23535		Border cell pMRLC Intensity Statistic
	SQM20221230_02_010	15563.2	12817.7	7.141	1.2142			1.26058			wild-type	cPGES-/-	akr1B-/-
	SQM20221230_02_012	19750.9	17405.6	10.114	1.13475			1.1781		wild-type	X	<0.0001	<0.0001
	SQM20221230_02_014	39357.2	32031.8	9.899	1.22869			1.27564		cPGES-/-	X	X	0.1182
	SQM20221230_02_016	38615.4	36892.3	10.696	1.0467			1.08669		akr1B-/-	X	X	X
	SQM20221230_02_018	21218.6	18547.7	9.543	1.144			1.1877
	SQM20230422_01_011	18234.3	21578.4	7.701	0.845025			0.87731
	SQM20230422_01_013	33562.3	42507.7	9.726	0.789559			0.819724
	SQM20230422_01_015	16850.2	19925.7	7.184	0.845654			0.877963
	SQM20230422_01_017	16574.6	18415.3	8.003	0.900044			0.93443
	SQM20230422_01_019	11886.1	13528.3	5.956	0.87861			0.912177
	SQM20230422_01_021	13047.8	17037.1	7.195	0.765849			0.795109
	SQM20230422_01_023	26227.7	27271.9	8.401	0.961712			0.998455
	SQM20230422_01_025	31984.9	38720	9.295	0.826057			0.857617
	SQM20230315_01_052	23435.7	24767.6	10.76	0.946222			0.982373
	SQM20230315_01_054	8655.6	12580.3	7.529	0.688028			0.714315
	SQM20230315_01_056	6556.51	7027.9	10.943	0.932926			0.968569
	SQM20230315_01_058	14410	14678.9	7.12	0.981684			1.01919
	SQM20230315_01_060	16659.2	16978.2	9.295	0.981209			1.0187
p23	SQM20220916_01_006	38257.4	20413.3	10.739	1.87414			1.94575
	SQM20220916_01_008	64067.9	15418.4	8.294	4.15528			4.31403
	SQM20220916_01_010	86926.8	33530.8	14.53	2.59245			2.69149
	SQM20221230_02_040	45482.2	36630.9	9.608	1.24163			1.28907
	SQM20221230_02_042	52811.5	29749.2	8.768	1.77522			1.84304
	SQM20221230_02_044	61394.9	47440.2	14.218	1.29415			1.3436
	SQM20221230_02_046	28483.9	25412	10.469	1.12088			1.16371
	SQM20221230_02_048	32475.6	24139	7.475	1.34536			1.39676
	SQM20230315_01_031	30288.4	11935.7	6.85	2.53764			2.63459
	SQM20230315_01_033	37308.7	11859.8	5.935	3.14581			3.266
	SQM20230315_01_035	20226	9635.42	7.647	2.09914			2.17933
	SQM20230315_01_037	95162.6	20899.2	9.748	4.55342			4.72738
	SQM20230315_01_039	123397	39619.4	9.554	3.11456			3.23355
	SQM20230422_01_060	32495.4	12404	8.412	2.61975			2.71984
	SQM20230422_01_062	24521.5	17117.4	8.843	1.43255			1.48728
	SQM20230422_01_064	56002.8	10730.3	12.57	5.21914			5.41854
	SQM20230422_01_066	21916.8	10673.8	6.624	2.05332			2.13177
	SQM20230422_01_068	22926.2	10208.4	7.378	2.24582			2.33162
	SQM20230422_01_070	52545.4	22700.5	12.15	2.31473			2.40316
	SQM20230422_01_072	21787.1	12114	10.071	1.79851			1.86722
	SQM20230422_01_074	30787.1	16374.7	10.997	1.88016			1.95199
	SQM20230422_01_076	40285.8	18028.2	7.626	2.2346			2.31997
akr1B(d0)	SQM20230315_01_006	33721.2	16117.2	7.443	2.09225			2.17218
	SQM20230315_01_008	14678	8754.48	10.976	1.67662			1.74068
	SQM20230315_01_010	23793.5	10282.1	9.457	2.31406			2.40247
	SQM20230315_01_012	30936.8	14966.9	7.798	2.06702			2.14599
	SQM20230422_01_035	117186	31081.2	10.437	3.77033			3.91437
	SQM20230422_01_037	61517.6	11914.4	7.83	5.16329			5.36056
	SQM20230422_01_039	108439	18514.3	10.006	5.85705			6.08082
	SQM20230422_01_041	66996.3	15044.4	6.269	4.45324			4.62338
	SQM20230422_01_043	74118.4	21620.3	8.757	3.42818			3.55916
	SQM20230422_01_045	95921.5	22061.5	7.787	4.34792			4.51403
	SQM20230422_01_047	38383.9	12449.1	7.421	3.08327			3.20107
	SQM20230422_01_049	26380.6	16663.3	5.816	1.58315			1.64364
akr1B(PL)	SQM20230213_01_006	35117.1	37340.9	10.092	0.940446			0.976376
	SQM20230213_01_008	93495	26299.4	7.389	3.55503			3.69085
	SQM20230213_01_010	52466.8	29304.2	9.209	1.79042			1.85883
	SQM20230213_01_012	47895.5	33951.6	8.067	1.4107			1.46459
	SQM20230315_01_018	38502	13651.9	6.323	2.82028			2.92803
	SQM20230315_01_020	37343.8	7102.51	8.477	5.25783			5.45871
	SQM20230315_01_022	61458.2	16853.2	7.583	3.64668			3.78601
	SQM20230315_01_024	18719.4	15356.3	5.385	1.219			1.26558
Panel F
	Image ID	Stage	BC distance	FC distance	Migration Index					Migration Index Statistics
wild-type + control	SQM20230922_01_001	L9	172.1	157.56	1.09228						wild-type + control	wild-type + Y27632	cPGES-/- + control	cPGES-/- + Y27632	akr1B-/- + control	akr1B-/- + Y27632
	SQM20230922_01_049	L9	163.34	147.56	1.10694					wild-type + control	X	0.3528	<0.0001	0.8769	<0.0001	0.0257
	SQM20230922_01_050	M9	82.23	83.46	0.985262					wild-type + Y27632	X	X	<0.0001	0.3608	<0.0001	0.2411
	SQM20230922_01_051	L9	126.34	130.34	0.969311					cPGES-/- + control	X	X	X	<0.0001	0.9475	<0.0001
	SQM20230922_01_052	L9	119.8	110.04	1.0887					cPGES-/- + Y27632	X	X	X	X	<0.0001	0.0466
	SQM20230922_01_053	L9	134.45	143.11	0.939487					akr1B-/- + control	X	X	X	X	X	<0.0001
	SQM20231013_01_001	M9	75.7	81.4	0.929975					akr1B-/- + Y27632	X	X	X	X	X	X
	SQM20231013_01_002	E9	35.3	39.45	0.894804
	SQM20231013_01_003	M9	86.33	92.23	0.936029
	SQM20231013_01_004	L9	154.2	137.22	1.12374
	SQM20231013_01_005	M-L9	92.23	88.98	1.03653
	SQM20231013_01_006	E9	38.98	45.71	0.852767
	SQM20231013_01_007	E-M9	46.34	48.98	0.9461
	SQM20231013_01_008	E-M9	58.56	69.56	0.841863
	SQM20231014_01_001	L9	182.83	148.67	1.22977
	SQM20231014_01_002	L9	169.45	149.45	1.13382
	SQM20231014_01_003	M9	90.17	87.56	1.02981
	SQM20231014_01_004	L9	116.57	121.12	0.962434
	SQM20231014_01_005	M9	133.12	123.12	1.08122
	SQM20231014_01_006	L9	119.53	121.34	0.985083
	SQM20231014_01_007	E-M9	73.12	77.97	0.937797
	SQM20231014_01_008	E9	35.11	47.11	0.745277
	SQM20231014_01_009	L9	104.54	109.45	0.955139
	SQM20231014_01_011	M9	114.45	128.17	0.892955
	SQM20231014_01_012	E9	43.58	55.34	0.787495
	SQM20231014_01_013	M9	66.44	66.59	0.997747
	SQM20231014_01_014	L9	147.56	144.45	1.02153
	SQM20231014_01_015	M9	122.34	115.45	1.05968
	SQM20231014_01_016	M9	57.93	64.13	0.903321
	SQM20231014_01_017	M9	116.7	116.53	1.00146
	SQM20231014_01_018	M9	87.59	96.1	0.911446
	SQM20231014_01_019	M9	82.23	90.23	0.911338
	SQM20231014_01_021	E-M9	79.13	90.23	0.876981
	SQM20231014_01_022	M9	124.19	123.34	1.00689
	SQM20231110_01_025	E9	54.98	60.51	0.90861
	SQM20231110_01_026	L9	112.23	103.34	1.08603
	SQM20231110_01_027	M-L9	125.45	117.64	1.06639
	SQM20231110_01_028	E-M9	37.91	42.34	0.895371
	SQM20231110_01_029	M9	155.56	130.96	1.18784
	SQM20231110_01_030	M9	101.34	104.33	0.971341
	SQM20231110_01_032	L9	161.23	151.99	1.06079
	SQM20231110_01_033	L9	150.34	145.57	1.03277
	SQM20231110_01_034	M9	104.18	95.45	1.09146
	SQM20231110_01_038	M-L9	123.32	135.45	0.910447
	SQM20231110_01_040	M9	115.92	102.97	1.12576
	SQM20231110_01_041	L9	127.45	132.88	0.959136
	SQM20231110_01_042	L9	150.12	148.45	1.01125
	SQM20231110_01_043	E9	44.14	51.43	0.858254
	SQM20231110_01_044	M9	90.53	88.1	1.02758
wild-type + Y27632	SQM20230922_01_021	L9	146.47	156.45	0.93621
	SQM20230922_01_022	M9	86.45	59.91	1.443
	SQM20230922_01_023	E9	40.45	44.45	0.910011
	SQM20230922_01_024	E-M9	56.34	59.56	0.945937
	SQM20230922_01_025	L9	106.45	98.09	1.08523
	SQM20230922_01_026	M9	59.56	68.56	0.868728
	SQM20230922_01_027	E9	45.45	55.45	0.819657
	SQM20231013_01_009	M9	81.73	88.67	0.921732
	SQM20231013_01_010	L9	128.43	134.2	0.957004
	SQM20231013_01_011	E9	41.23	49.12	0.839373
	SQM20231013_01_012	M9	79.7	95.11	0.837977
	SQM20231013_01_013	M9	148.56	130.03	1.14251
	SQM20231013_01_014	M9	92.44	84.34	1.09604
	SQM20231013_01_015	L9	128.55	127.55	1.00784
	SQM20231013_01_016	L9	131.34	115.21	1.14001
	SQM20231013_01_017	E-M9	61.89	69.68	0.888203
	SQM20231013_01_018	M-L9	142.56	125.34	1.13739
	SQM20231013_01_019	M9	82.45	85.97	0.959055
	SQM20231014_01_023	M9	34.45	57.21	0.602167
	SQM20231014_01_024	M-L9	101.67	104.45	0.973384
	SQM20231014_01_025	M-L9	134.11	109.13	1.2289
	SQM20231014_01_026	L9	180.11	145.11	1.2412
	SQM20231014_01_029	E-M9	54.58	58.79	0.928389
	SQM20231014_01_031	L9	155.58	144.43	1.0772
	SQM20231014_01_032	L9	134.23	116.56	1.1516
	SQM20231014_01_034	L9	153.81	126.31	1.21772
	SQM20231014_01_037	L9	172.66	130.9	1.31902
	SQM20231014_01_038	M-L9	72.58	75.24	0.964646
	SQM20231014_01_040	E9	37.89	59.69	0.63478
	SQM20231014_01_041	M-L9	146.45	123.45	1.18631
	SQM20231014_01_042	M9	76.77	72.72	1.05569
	SQM20231014_01_044	E-M9	57.93	73.34	0.789883
	SQM20231014_01_045	M9	113.34	99.19	1.14266
	SQM20231014_01_048	M9	88.68	94.45	0.938909
	SQM20231110_01_046	M9	112.34	113.34	0.991177
	SQM20231110_01_047	E-M9	70.6	71.34	0.989627
	SQM20231110_01_048	L9	128.13	133.12	0.962515
	SQM20231110_01_049	L9	139.9	123.45	1.13325
	SQM20231110_01_050	E9	48.11	58.23	0.826206
	SQM20231110_01_052	M-L9	137.39	139.09	0.987778
	SQM20231110_01_053	L9	212.12	180.12	1.17766
	SQM20231110_01_054	L9	181.18	175.96	1.02967
	SQM20231110_01_056	L9	144.46	152.66	0.946286
	SQM20231110_01_057	E-M9	62.08	64.62	0.960693
	SQM20231110_01_058	L9	165.34	143.23	1.15437
	SQM20231110_01_059	M-L9	148.34	134.12	1.10602
	SQM20231110_01_060	M9	119.13	100.13	1.18975
	SQM20231110_01_061	E9	48.42	52.23	0.927053
	SQM20231110_01_062	M9	72.76	85.34	0.85259
cPGES-/- + control	SQM20230922_01_012	M9	77.17	97.07	0.794993
	SQM20230922_01_013	E9	46.7	60.56	0.771136
	SQM20230922_01_014	E9	26.8	41.41	0.647187
	SQM20230922_01_015	e9	26.57	47.67	0.557374
	SQM20230922_01_016	E9	37.67	48.79	0.772084
	SQM20230922_01_017	E9	35.57	52	0.684038
	SQM20230922_01_018	M9	44.45	78.78	0.564229
	SQM20230922_01_019	E-M9	26.12	42.14	0.619839
	SQM20230922_01_020	L9	124.16	130.13	0.954123
	SQM20231013_01_020	M9	45.54	81.96	0.555637
	SQM20231013_01_021	M9	69.91	79.59	0.878377
	SQM20231013_01_022	M-L9	81.83	102.9	0.795238
	SQM20231013_01_023	L9	126.57	133.37	0.949014
	SQM20231013_01_024	E9	25.76	44.75	0.575642
	SQM20231013_01_025	L9	126.16	145.45	0.867377
	SQM20231013_01_026	M9	52.56	87.87	0.598156
	SQM20231013_01_027	M-L9	53.45	70.45	0.758694
	SQM20231013_01_028	L9	125.03	144	0.868264
	SQM20231013_01_029	M9	32.45	59.45	0.545837
	SQM20231013_01_030	L9	99.19	106.11	0.934785
	SQM20231014_01_049	E9	23.55	33.34	0.706359
	SQM20231014_01_051	M-L9	88.28	106.29	0.830558
	SQM20231014_01_053	M9	31.99	68.23	0.468855
	SQM20231014_01_054	L9	128.56	143.23	0.897577
	SQM20231014_01_055	E9	35.23	43.67	0.806732
	SQM20231014_01_057	M9	123.34	124.34	0.991958
	SQM20231014_01_058	E-M9	25.72	66.45	0.387058
	SQM20231014_01_059	M9	59.6	70.11	0.850093
	SQM20231014_01_061	E-M9	26.57	48.34	0.549648
	SQM20231014_01_062	M9	65.78	80.19	0.820302
	SQM20231014_01_063	M-L9	78.29	89.91	0.87076
	SQM20231014_01_064	M9	58.45	66.78	0.875262
	SQM20231014_01_066	E-M9	37.88	59.11	0.640839
	SQM20231014_01_070	M9	45.17	58.13	0.777051
	SQM20231014_01_071	L9	115.34	112.23	1.02771
	SQM20231014_01_072	M9	37.49	56.7	0.661199
	SQM20231014_01_074	M9	113.13	116.13	0.974167
	SQM20231014_01_077	M-L9	47.69	73.34	0.650259
	SQM20231014_01_078	E-M9	25.88	51.23	0.505173
	SQM20231014_01_080	M-L9	63.69	90.11	0.706803
cPGES-/- + Y27632	SQM20230922_01_002	M9	84.9	91.12	0.931738
	SQM20230922_01_003	E-M9	50.12	56.17	0.892291
	SQM20230922_01_004	M9	73.46	80.14	0.916646
	SQM20230922_01_005	E-M9	72.17	84.12	0.857941
	SQM20230922_01_006	L9	130.57	142.11	0.918795
	SQM20230922_01_007	M9	92.57	90.15	1.02684
	SQM20230922_01_008	L9	141.26	130.3	1.08411
	SQM20230922_01_009	M9	119.9	121.29	0.98854
	SQM20230922_01_010	E-M9	60.6	62.12	0.975531
	SQM20230922_01_011	L9	160.17	165.34	0.968731
	SQM20231013_01_031	M-L9	91.55	96.55	0.948213
	SQM20231013_01_032	M9	41.35	51.34	0.805415
	SQM20231013_01_033	M-L9	165.34	128.78	1.2839
	SQM20231013_01_034	L9	100.88	91.23	1.10578
	SQM20231013_01_035	L9	106.11	100.11	1.05993
	SQM20231013_01_036	M-L9	126.96	115.45	1.0997
	SQM20231013_01_037	L9	121.23	128.18	0.945779
	SQM20231013_01_038	L9	161.53	156.46	1.0324
	SQM20231013_01_039	L9	148.56	152.3	0.975443
	SQM20231013_01_040	E9	44.45	51.02	0.871227
	SQM20231014_01_081	L9	136.23	141.59	0.962144
	SQM20231014_01_082	M-L9	103.94	114.45	0.90817
	SQM20231014_01_083	M9	90.13	91.82	0.981594
	SQM20231014_01_085	L9	138.6	124.56	1.11272
	SQM20231014_01_086	M-L9	69.56	91.23	0.762468
	SQM20231014_01_087	M-L9	135.45	113.45	1.19392
	SQM20231014_01_088	M9	105.45	107.34	0.982392
	SQM20231014_01_090	E-M9	69.13	78.11	0.885034
	SQM20231014_01_091	M9	110.45	118	0.936017
	SQM20231014_01_092	L9	157.45	137.56	1.14459
	SQM20231014_01_093	L9	135.34	125.38	1.07944
	SQM20231014_01_094	M9	89.92	94.23	0.954261
	SQM20231014_01_095	M-L9	121.56	102.45	1.18653
	SQM20231014_01_097	M9	88.79	80.99	1.09631
	SQM20231014_01_098	E9	39.18	57.67	0.679383
	SQM20231014_01_099	E9	40.42	52.23	0.773885
	SQM20231014_01_101	L9	129.1	128.3	1.00624
	SQM20231014_01_102	L9	129.56	125.45	1.03276
akr1B-/- + control	SQM20230922_01_039	L9	116.45	118.59	0.981955
	SQM20230922_01_040	E-M9	31.59	49.45	0.638827
	SQM20230922_01_041	E9	24.23	35.34	0.685625
	SQM20230922_01_042	M9	66.7	78.34	0.851417
	SQM20230922_01_043	M9	46.45	76.45	0.607587
	SQM20230922_01_044	M9	99.23	103.23	0.961252
	SQM20230922_01_045	L9	154.2	167.34	0.921477
	SQM20230922_01_046	E9	30.23	45.07	0.670734
	SQM20230922_01_047	E-M9	25.34	61	0.41541
	SQM20230922_01_048	E-M9	24.4	46.14	0.528825
	SQM20231013_01_048	M9	90.3	118.75	0.760421
	SQM20231013_01_049	E-M9	22.39	35.1	0.637892
	SQM20231013_01_050	M9	93.32	103.34	0.903039
	SQM20231013_01_051	E-M9	30.12	60.13	0.500915
	SQM20231013_01_052	E-M9	26.17	53.12	0.492658
	SQM20231013_01_053	M9	60.13	71.9	0.8363
	SQM20231013_01_054	M9	89.24	104.34	0.855281
	SQM20231013_01_055	E-M9	30.2	50.26	0.600875
	SQM20231013_01_056	L9	141.34	131	1.07893
	SQM20231110_01_001	M-L9	46.05	102.23	0.450455
	SQM20231110_01_004	L9	155.47	147.12	1.05676
	SQM20231110_01_006	L9	171.1	174.34	0.981416
	SQM20231110_01_007	M-L9	145.3	178.19	0.815422
	SQM20231110_01_009	M9	65.45	84.7	0.772727
	SQM20231110_01_011	L9	103.75	135.47	0.765852
	SQM20231110_01_012	M-L9	94.5	126.75	0.745562
	SQM20231110_01_013	M-L9	75.19	125.34	0.599888
akr1B-/- + Y27632	SQM20230922_01_028	M-L9	137.45	107.56	1.27789
	SQM20230922_01_029	L9	145.34	135.76	1.07057
	SQM20230922_01_030	M9	147.23	104.34	1.41106
	SQM20230922_01_031	L9	193.34	162.34	1.19096
	SQM20230922_01_032	M-L9	176.45	124.23	1.42035
	SQM20230922_01_033	M9	100.89	86.45	1.16703
	SQM20230922_01_034	L9	131.36	129.45	1.01475
	SQM20230922_01_035	M9	98.23	87.99	1.11638
	SQM20230922_01_036	M-L9	83.11	84.34	0.985416
	SQM20230922_01_037	M9	61.33	65.34	0.938629
	SQM20230922_01_038	L9	150.12	122.92	1.22128
	SQM20231013_01_041	L9	124.34	155.34	0.800438
	SQM20231013_01_042	L9	133.34	107.56	1.23968
	SQM20231013_01_043	L9	114.23	118.12	0.967067
	SQM20231013_01_044	L9	181.3	160.29	1.13107
	SQM20231013_01_045	M9	65.67	94.45	0.695289
	SQM20231013_01_046	E-M9	63.8	70.1	0.910128
	SQM20231013_01_047	L9	160.24	139.3	1.15032
	SQM20231110_01_014	L9	168.1	151.34	1.11074
	SQM20231110_01_016	E9	42.27	47.69	0.886349
	SQM20231110_01_017	L9	206.1	180.96	1.13893
	SQM20231110_01_019	L9	101.38	110.13	0.920548
	SQM20231110_01_021	L9	164.19	168.45	0.974711
	SQM20231110_01_022	E9	37.45	48.45	0.772962
	SQM20231110_01_023	M-L9	127.44	122.34	1.04169

## Sheet: Sfigure 1
Panel A
Genotype	Image ID	Stage	BC distance	FC distance	Migration Index	follicle Size	Length of cluster
SQM20220125_01
yw	SQM20220125_01_001	M9	79.7	87.5	0.910857	283.83	62.49		Migration Index Statistics
yw	SQM20220125_01_002	M-L9	71.72	109.49	0.655037	290.83	39.4			wild-type	cPGES-/+	cPGES-/-
yw	SQM20220125_01_003	E9	36.38	44.17	0.823636	258.43	30.77		wild-type	X	0.0038	0.0152
yw	SQM20220125_01_004	M-L9	137.39	140.04	0.981077	294.4	42.04		cPGES-/+	X	X	0.3446
yw	SQM20220125_01_005	M9	90.49	112.29	0.80586	304.04	44.04		cPGES-/-	X	X	X
yw	SQM20220125_01_006	M9	91.68	101.91	0.899617	258.85	33.34
yw	SQM20220125_01_007	L9	140.08	142.11	0.985715	302.33	39.05
yw	SQM20220125_01_008	E-M9	39.3	52.32	0.751147	242.43	28.35
yw	SQM20220125_01_009	M9	54.17	60.11	0.901181	276.43	24.52
yw	SQM20220125_01_010	M-L9	84	90.17	0.931574	239.93	29.12
yw	SQM20220125_01_011	M9	68.78	80.17	0.857927	259.71	35.19
yw	SQM20220125_01_012	M9	36.69	65.19	0.562816	247.69	33.09
yw	SQM20220125_01_013	M9	63.31	93.49	0.677185	246.47	43.77
p23/+ (OC)	SQM20220125_01_060	E-M9	24.44	63.66	0.383915	261.53	17.37
p23/+ (OC)	SQM20220125_01_061	M9	49.41	74.4	0.664113	263.3	26.69
p23/+ (OC)	SQM20220125_01_062	M9	99.39	117.33	0.847098	292.33	36.79
p23/+ (OC)	SQM20220125_01_063	M9	77.11	104.13	0.740517	253.2	25.01
p23/+ (OC)	SQM20220125_01_064	L9	99.53	134.13	0.742041	292.31	41.5
p23/+ (OC)	SQM20220125_01_065	L9	121.23	129.69	0.934768	289.82	30.59
p23/+ (OC)	SQM20220125_01_066	M9	95.41	82.39	1.15803	255.05	26.06
p23/+ (OC)	SQM20220125_01_067	L9	111.09	142.06	0.781994	308.01	68.31
p23/+ (OC)	SQM20220125_01_068	M9	60.35	75.57	0.798597	246.34	30.43
p23/+ (OC)	SQM20220125_01_069	E-M9	44.59	66.69	0.668616	240.45	27.76
p23/+ (OC)	SQM20220125_01_070	M9	52.67	77.63	0.678475	242.11	30.98
p23/+ (OC)	SQM20220125_01_071	M9	94.55	113.35	0.834142	279.24	31.14
p23/p23 (OC)	SQM20220125_01_080	M9	71.09	101.32	0.701638	261.23	39.41
p23/p23 (OC)	SQM20220125_01_081	M9	66.69	84.02	0.79374	242.31	32.58
p23/p23 (OC)	SQM20220125_01_082	M-L9	74.68	104.34	0.715737	294.13	34.69
p23/p23 (OC)	SQM20220125_01_083	M-L9	95.48	126.13	0.756997	301.38	57.69
p23/p23 (OC)	SQM20220125_01_084	M9	43.3	73.2	0.59153	216.2	29.09
p23/p23 (OC)	SQM20220125_01_085	M9	70.95	85.49	0.829922	228.6	28.3
p23/p23 (OC)	SQM20220125_01_086	M-L9	78.36	95.3	0.822246	244.11	38.3
p23/p23 (OC)	SQM20220125_01_087	M9	72.74	102.43	0.710144	274.48	31.29
p23/p23 (OC)	SQM20220125_01_088	M-L9	125.73	141.21	0.890376	291.91	46.17
p23/p23 (OC)	SQM20220125_01_089	M-L9	71.63	88.39	0.810386	234.45	25.55
p23/p23 (OC)	SQM20220125_01_090	M-L9	85.05	123.3	0.689781	270.36	37.54
p23/p23 (OC)	SQM20220125_01_091	M9	55.45	82.34	0.673427	270.34	37.45
SQM20220201_01
yw	SQM20220201_01_001	E9	39.45	59.02	0.668417	243.5	25.35
yw	SQM20220201_01_002	M9	60.92	90.23	0.675163	262.32	29.91
yw	SQM20220201_01_003	E9	21.39	30.17	0.708982	238.18	24.71
yw	SQM20220201_01_004	L9	89.35	98.28	0.909137	250.11	33.21
yw	SQM20220201_01_005	L9	112.64	117.36	0.959782	252.44	43.84
yw	SQM20220201_01_006	L9	120.5	125.13	0.962998	270.11	42.17
yw	SQM20220201_01_007	E-M9	46.97	69.51	0.67573	258.17	26.17
yw	SQM20220201_01_008	M9	75.88	63.58	1.19346	222.17	28.19
yw	SQM20220201_01_009	M9	73.57	83.69	0.879078	238.77	28.23
yw	SQM20220201_01_010	E-M9	69.29	72.33	0.95797	255.48	22.82
yw	SQM20220201_01_011	M9	94.7	104.02	0.910402	245.42	36.55
yw	SQM20220201_01_012	M9	101.52	106.34	0.954674	233.43	33.8
yw	SQM20220201_01_013	M9	103.39	92.94	1.11244	234.45	29.94
yw	SQM20220201_01_014	M9	87.83	89.33	0.983208	235.77	25.94
p23/+ (OC)	SQM20220201_01_062	M9	107.44	118.54	0.906361	262.63	37.09
p23/+ (OC)	SQM20220201_01_063	L9	102.19	129.29	0.790394	319.29	30.53
p23/+ (OC)	SQM20220201_01_064	M9	65.17	95.66	0.681267	237.27	28.67
p23/+ (OC)	SQM20220201_01_065	E-M9	34.67	57.38	0.604217	216.69	22.68
p23/+ (OC)	SQM20220201_01_066	M-L9	115.56	122.15	0.94605	275.48	30.31
p23/+ (OC)	SQM20220201_01_067	E9	35.35	67.67	0.522388	233.38	24.47
p23/+ (OC)	SQM20220201_01_068	M9	26.67	75.72	0.352219	256.59	18.55
p23/+ (OC)	SQM20220201_01_069	E9	23.78	67.42	0.352714	263.48	19.17
p23/+ (OC)	SQM20220201_01_070	M9	44.44	65.47	0.678784	233.46	24.56
p23/+ (OC)	SQM20220201_01_071	E-M9	37.56	75.67	0.496366	271.26	26.67
p23/+ (OC)	SQM20220201_01_072	E9	30.34	56.46	0.537372	210.56	21.34
p23/+ (OC)	SQM20220201_01_073	M9	57.46	78.23	0.734501	237.78	30.41
p23/+ (OC)	SQM20220201_01_074	M9	75.73	82.47	0.918273	235.03	28.33
p23/+ (OC)	SQM20220201_01_075	M9	103.27	115.37	0.89512	249.06	33.73
p23/p23 (OC)	SQM20220201_01_087	M9	56.04	82.29	0.681006	230.61	19.67
p23/p23 (OC)	SQM20220201_01_088	M-L9	83.49	97.11	0.859747	236.63	34.56
p23/p23 (OC)	SQM20220201_01_089	E9	42.39	50.16	0.845096	159.3	28.53
p23/p23 (OC)	SQM20220201_01_090	E-M9	49.2	58.71	0.838017	226.77	21.67
p23/p23 (OC)	SQM20220201_01_091	M9	63.21	74.41	0.849483	206.42	37.54
p23/p23 (OC)	SQM20220201_01_092	E-M9	43.64	62.34	0.700032	249.47	27.56
Panel B
Sample	p23 volume	Tubulin volume	Ratio	Average YW	Normalize to YW
SQM20230612_02							Western Blot Statistics
yw	301522	164480	1.83318	1.42207	1.28909			wild-type	cPGES-/+	cPGES-/-
p23 -/+	103792	100357	1.03423		0.727267		wild-type	X	0.0582	0.0005
p23 -/-	73562	146127	0.503411		0.353998		cPGES-/+	X	X	<0.0001
yw	523859	418170	1.25274		0.880926		cPGES-/-	X	X	X
p23 -/+	173803	223540	0.777503		0.546739
p23 -/-	42679	214871	0.198626		0.139674
yw	Did not analyze
p23 -/+	Did not analyze
p23 -/-	Did not analyze
SQM20230620_01
yw	377707	302141	1.2501		0.879069
p23 -/+	215291	207261	1.03874		0.730442
p23 -/-	45590	149769	0.304402		0.214055
yw	388393	207990	1.86736		1.31313
p23 -/+	115913	106710	1.08624		0.763844
p23 -/-	37388	167690	0.222959		0.156784
yw	280724	309515	0.90698		0.637787
p23 -/+	113088	109452	1.03322		0.726558
p23 -/-	41702	107372	0.388388		0.273114

## Sheet: Sfigure 2
Genotype		Stage	Number of BCs	Cells in migration path (y/n)	Cells in Migration path
yw
	SQM20220623_02_009	S10	6	N	0
	SQM20220623_02_010	S10	6	N	0			Number of Border Cells Statistics
	SQM20220623_02_011	S10	6	N	0				yw	cPGES-/-	akr1B-/-
	SQM20220623_02_012	S10	6	N	0			yw	X	0.986	0.6189
	SQM20220623_02_013	S10	6	N	0			cPGES-/-	X	X	0.6456
	SQM20220623_02_014	S10	6	N	0			akr1B-/-	X	X	X
	SQM20220623_02_015	S10	7	N	0
	SQM20220623_02_017	S10	6	N	0
	SQM20220503_01_016	S10	8	N	0
	SQM20220503_01_017	S10	7	N	0
	SQM20220503_01_018	S10	8	N	0
	SQM20220503_01_019	S10	7	N	0
	SQM20220503_01_020	S10	7	N	0
	SQM20220503_01_021	S10	8	N	0
	SQM20220503_01_022	S10	9	N	0
	SQM20220503_01_023	S10	8	N	0
	SQM20220503_01_025	S10	8	N	0
	HNB20220831_01_005	S10	8	N	0
	HNB20220831_01_007	S10	8	N	0
cPGES-/-
	SQM20220623_02_003	S10	6	Y	2
	SQM20220623_02_004	S10	7	Y	1
	SQM20220623_02_006	S10	7	N	0
	SQM20220623_02_007	S10	7	Y	1
	SQM20220623_02_008	S10	4	Y	3
	SQM20220503_01_002	S10	7	Y	1
	SQM20220503_01_003	S10	8	N	0
	SQM20220503_01_004	S10	8	N	0
	SQM20220503_01_005	S10	8	Y	3
	SQM20220503_01_007	S10	7	Y	1
	SQM20220503_01_008	S10	7	Y	1
	SQM20220503_01_011	S10	7	Y	1
	SQM20220503_01_012	S10	8	Y	2
	SQM20220503_01_013	S10	8	N	0
	SQM20220503_01_014	S10	6	Y	1
	SQM20220503_01_015	S10	8	Y	1
	SQM20230822_01_003	S10	7	N	0
	SQM20230822_01_005	S10	8	N	0
akr1B-/-
	HNB20230816_01_001	S10	7	N	0
	HNB20230816_01_002	S10	6	N	0
	HNB20230816_01_003	S10	8	N	0
	HNB20230816_01_004	S10	8	N	0
	HNB20230816_01_005	S10	7	N	0
	HNB20230816_01_006	S10	8	N	0
	HNB20230816_01_007	S10	7	N	0
	HNB20230816_01_008	S10	6	N	0
	HNB20230816_01_013	S10	7	N	0
	HNB20230816_01_014	S10	7	N	0
	HNB20230816_01_015	S10	8	N	0
	HNB20230816_01_016	S10	8	N	0
	HNB20230816_01_017	S10	7	N	0
	HNB20230816_01_018	S10	8	N	0
	HNB20230816_01_019	S10	7	N	0
	HNB20230816_01_021	S10	7	N	0
	HNB20230816_01_023	S10	9	N	0
	HNB20230816_01_026	S10	8	N	0
	HNB20230816_01_028	S10	8	N	0
	HNB20230816_01_029	S10	6	N	0
	HNB20230816_01_031	S10	7	N	0
	HNB20230816_01_032	S10	8	N	0
	HNB20230816_01_033	S10	6	N	0
	HNB20230816_01_034	S10	7	N	0
	HNB20230816_01_036	S10	7	N	0
	HNB20230816_01_037	S10	7	N	0
	HNB20230816_01_038	S10	8	N	0
	HNB20230816_01_039	S10	7	N	0
	HNB20230816_01_041	S10	8	N	0
	HNB20230816_01_042	S10	7	N	0
	HNB20220831_01_015	S10	6	N	0
	HNB20220831_01_030	S10	7	N	0
	SQM20230822_01_007	S10	7	N	0
	SQM20230822_01_008	S10	7	N	0
	SQM20230822_01_010	S10	7	N	0
	SQM20230822_01_011	S10	7	N	0

## Sheet: Sfigure 3
Panel D-E
	Image ID	Stage	BC distance	FC distance	Migration Index	follicle Size	Length of cluster
SQM20220302_01									Somatic
osk2/+	SQM20220302_01_001	M-L9	99.2	91.4	1.08534	230.88	34.1		Migration Index Statistics
osk2/+	SQM20220302_01_002	M-L9	120.4	117.4	1.02555	262.34	27.49			c355/+	41862/+	c355/+;;41862/+
osk2/+	SQM20220302_01_003	E-M9	66.12	57.24	1.15514	229.77	35.47		c355/+	X	0.0011	0.4669
osk2/+	SQM20220302_01_004	E9	26.41	29.31	0.901058	197.49	20.21		41862/+	X	X	0.025
osk2/+	SQM20220302_01_005	M9	119.3	109.71	1.08741	235.67	40.76		c355/+;;41862/+	X	X	X
osk2/+	SQM20220302_01_006	M9	61.1	71.6	0.853352	227.27	22.26
osk2/+	SQM20220302_01_007	M9	72.31	71.62	1.00963	190.33	25.46		Cluster Length Statistics
osk2/+	SQM20220302_01_008	E-M9	29.06	49.41	0.58814	222.89	22.9			c355/+	41862/+	c355/+;;41862/+
osk2/+	SQM20220302_01_009	M9	71.34	78.68	0.906711	233.46	32.46		c355/+	X	0.16	0.9959
osk2/+	SQM20220302_01_010	E-M9	51.24	51.72	0.990719	190.64	30.55		41862/+	X	X	0.1665
osk2/+; 41862/+	SQM20220302_01_011	L9	102.1	128.1	0.797034	262.38	64.55		c355/+;;41862/+	X	X	X
osk2/+; 41862/+	SQM20220302_01_012	M9	68.48	110.1	0.62198	263.38	31
osk2/+; 41862/+	SQM20220302_01_013	M-L9	64.38	118.18	0.544762	272.63	49.81
osk2/+; 41862/+	SQM20220302_01_014	L9	113.38	112.39	1.00881	227.64	31.78		Substrate
41862/+	SQM20220302_01_045	L9	102.32	114.42	0.894249	290.33	37.2		Migration Index Statistics
41862/+	SQM20220302_01_046	M9	86.42	97.46	0.886723	241.83	35.66			osk2/+	41862/+	osk2/+;41862/+
41862/+	SQM20220302_01_047	E9	43.59	48.49	0.898948	232.32	26.88		osk2/+	X	0.626	<0.0001
41862/+	SQM20220302_01_048	M9	78.53	76.44	1.02734	231.92	28.67		41862/+	X	X	<0.0001
41862/+	SQM20220302_01_049	L9	117.65	116.71	1.00805	255.42	29.06		osk2/+;41862/+	X	X	X
41862/+	SQM20220302_01_050	M9	63.67	71.23	0.893865	220.31	32.6
41862/+	SQM20220302_01_051	M9	67.54	69.71	0.968871	224.65	26.3		Cluster Length Statistics
41862/+	SQM20220302_01_052	M9	63.42	76.2	0.832283	225.1	29.6			osk2/+	41862/+	osk2/+;41862/+
41862/+	SQM20220302_01_053	L9	99.48	92.99	1.06979	214.57	34.46		osk2/+	X	0.0035	0.2233
41862/+	SQM20220302_01_054	M9	68.27	75.33	0.906279	211.69	34.23		41862/+	X	X	0.2668
41862/+	SQM20220302_01_055	E9	43.43	50.54	0.859319	195.97	24.77		osk2/+;41862/+	X	X	X
41862/+	SQM20220302_01_056	E-M9	49.08	58.41	0.840267	227.76	30.17
41862/+	SQM20220302_01_057	M9	83.44	88.3	0.94496	254.63	52.17
41862/+	SQM20220302_01_058	E-M9	22.63	36.48	0.62034	257.69	21.58
41862/+	SQM20220302_01_059	S8
41862/+	SQM20220302_01_060	E-M9	55.53	71.59	0.775667	261.53	25.83
osk2/+; 41862/+	SQM20220302_01_061	M9	66.46	104.53	0.635798	261.24	38.33
osk2/+; 41862/+	SQM20220302_01_062	L9	106.39	109.3	0.973376	226.46	30.63
osk2/+; 41862/+	SQM20220302_01_063	M-L9	58.29	114.58	0.508728	271.5	49.53
osk2/+; 41862/+	SQM20220302_01_064	M9	58.3	76.67	0.760402	216.48	27.31
osk2/+; 41862/+	SQM20220302_01_065	E-M9	28.59	42.42	0.673975	202.62	19.62
osk2/+; 41862/+	SQM20220302_01_066	M9	49.15	73.79	0.666079	217.61	18.61
osk2/+; 41862/+	SQM20220302_01_067	L9	89.71	107.13	0.837394	247.68	82.19
osk2/+; 41862/+	SQM20220302_01_068	E9	31.56	48.23	0.654365	206.19	21.84
osk2/+; 41862/+	SQM20220302_01_069	M9	37.65	47.63	0.790468	191.22	24.56
osk2/+; 41862/+	SQM20220302_01_070	M9	49.01	52.34	0.936378	210.64	20.56
osk2/+; 41862/+	SQM20220302_01_071	M-L9	102.57	114.55	0.895417	255.67	62.33
osk2/+; 41862/+	SQM20220302_01_072	M9	87.51	114.23	0.766086	258.62	73.07
SQM20220701_01
osk2/+	SQM20220701_01_001	M9	107.19	114.3	0.937795	276.76	42.2
osk2/+	SQM20220701_01_002	M9	84.49	81.29	1.03937	254.63	36.2
osk2/+	SQM20220701_01_003	M9	68.68	90.13	0.76201	278.88	31.78
osk2/+	SQM20220701_01_004	M-L9	107.1	108.33	0.988646	279.88	31.79
osk2/+	SQM20220701_01_005	E-M9	66.92	74.26	0.901158	255.42	33.96
osk2/+	SQM20220701_01_006	E-M9	47.86	62.39	0.76711	250.42	44.69
osk2/+	SQM20220701_01_007	M-L9	134.48	118.76	1.13237	258.4	81.03
osk2/+	SQM20220701_01_008	E-M9	47.58	53.73	0.885539	234.34	27.03
osk2/+	SQM20220701_01_009	E9	45.39	56.21	0.807508	247.6	34.5
osk2/+	SQM20220701_01_010	M9	78.63	84.36	0.932077	271.26	39.19
osk2/+	SQM20220701_01_011	L9	120.34	112.64	1.06836	262.06	40.12
osk2/+	SQM20220701_01_012	M9	84.69	89.11	0.950398	254.4	39.13
osk2/+	SQM20220701_01_013	E-M9	43.84	57.73	0.759397	251.27	39.93
osk2/+	SQM20220701_01_014	M9	49.92	55.5	0.899459	224.89	26.99
osk2/+	SQM20220701_01_015	M9	84.29	88.35	0.954046	236.68	63.33
41862/+	SQM20220701_01_016	M-L9	117.67	116.09	1.01361	286.5	53.4
41862/+	SQM20220701_01_017	M9	86.34	89.31	0.966745	274.67	31.9
41862/+	SQM20220701_01_018	L9	116.56	119.84	0.97263	271.69	26.31
41862/+	SQM20220701_01_019	M9	122.22	124.3	0.983266	291.99	36.21
41862/+	SQM20220701_01_020	M9	105.61	106.51	0.99155	287.71	30.96
41862/+	SQM20220701_01_021	M9	83.49	93.17	0.896104	261.71	27.96
41862/+	SQM20220701_01_022	M9	82.49	86.43	0.954414	249.56	28.18
41862/+	SQM20220701_01_023	M-L9	103.6	100.94	1.02635	283.33	26.19
41862/+	SQM20220701_01_024	L9	115.35	107.14	1.07663	281	31.06
41862/+	SQM20220701_01_025	L9	82.87	88.94	0.931752	231.45	22.01
41862/+	SQM20220701_01_026	M-L9	144.36	139.79	1.03269	291.35	31.56
osk2/+; 41862/+	SQM20220701_01_027	L9	97.67	99.45	0.982102	228.78	41.56
osk2/+; 41862/+	SQM20220701_01_028	M9	65.67	94.45	0.695289	223.46	31.92
osk2/+; 41862/+	SQM20220701_01_029	M9	93.45	105.88	0.882603	226.55	34.58
osk2/+; 41862/+	SQM20220701_01_030	M9	69.67	97.06	0.717803	260.53	21.7
osk2/+; 41862/+	SQM20220701_01_031	M9	56.46	86.67	0.651436	225.45	19.69
osk2/+; 41862/+	SQM20220701_01_032	M-L9	58.48	102.24	0.571987	245.09	40.23
osk2/+; 41862/+	SQM20220701_01_033	M9	79.3	103.3	0.767667	260.43	40.19
osk2/+; 41862/+	SQM20220701_01_034	L9	79.6	105.67	0.753289	271.45	38.92
osk2/+; 41862/+	SQM20220701_01_035	E9	41.05	55.58	0.738575	212.22	23.39
osk2/+; 41862/+	SQM20220701_01_036	E-M9	45.3	63.39	0.714624	214.45	28.66
osk2/+; 41862/+	SQM20220701_01_037	L9	117.79	136.19	0.864895	265.68	38.77
ASR20210325_01
osk2/+	ASR20210325_01_001		71.693	77.062	0.930329	207.538	33.694
osk2/+	ASR20210325_01_002		70.982	64.162	1.10629	239.427	34.409
osk2/+	ASR20210325_01_003		77.061	73.477	1.04878	197.499	27.24
osk2/+	ASR20210325_01_004		64.158	62.007	1.03469	241.225	24.734
osk2/+	ASR20210325_01_005		44.816	39.787	1.1264	186.742	29.034
osk2/+	ASR20210325_01_006		69.534	61.649	1.1279	205.736	34.769
osk2/+	ASR20210325_01_007		96.074	79.936	1.20189	220.073	36.559
osk2/+	ASR20210325_01_008		124.732	108.253	1.15223	231.542	27.243
osk2/+	ASR20210325_01_009		125.103	108.282	1.15534	255.914	35.125
41862/+	ASR20210325_01_010		46.596	55.914	0.833351	200.001	22.584
41862/+	ASR20210325_01_011		45.88	50.181	0.91429	188.534	17.208
41862/+	ASR20210325_01_012		54.482	45.878	1.18754	175.629	28.676
41862/+	ASR20210325_01_013		54.84	52.331	1.04794	178.853	21.864
41862/+	ASR20210325_01_014		131.9	117.565	1.12193	253.414	24.742
41862/+	ASR20210325_01_015		74.941	83.157	0.901199	254.147	34.05
41862/+	ASR20210325_01_016		84.595	108.961	0.776379	217.574	21.15
41862/+	ASR20210325_01_017				#DIV/0!
41862/+	ASR20210325_01_018		73.126	78.853	0.927371	223.663	26.526
41862/+	ASR20210325_01_019		44.804	51.973	0.862063	196.069	20.792
41862/+	ASR20210325_01_020		75.635	73.836	1.02436	200.717	18.641
41862/+	ASR20210325_01_021		98.59	94.667	1.04144	214.337	36.561
41862/+	ASR20210325_01_022		107.888	118.997	0.906645	237.995	31.543
41862/+	ASR20210325_01_023		96.807	107.537	0.90022	226.165	34.41
osk2/+;41862/+	ASR20210325_01_024		54.849	72.051	0.761252	207.527	19.713
osk2/+;41862/+	ASR20210325_01_025		44.109	53.048	0.831492	140.144	28.683
osk2/+;41862/+	ASR20210325_01_026		55.216	55.574	0.993558	192.476	29.032
osk2/+;41862/+	ASR20210325_01_027		55.216	67.026	0.8238	221.882	24.385
osk2/+;41862/+	ASR20210325_01_028		58.092	60.574	0.959025	172.797	31.908
osk2/+;41862/+	ASR20210325_01_029		43.048	55.198	0.779883	219.362	23.298
osk2/+;41862/+	ASR20210325_01_030		86.38	103.943	0.831032	196.057	21.508
osk2/+;41862/+	ASR20210325_01_031		86.381	98.567	0.876368	224.373	24.373
osk2/+;41862/+	ASR20210325_01_032		62.024	91.763	0.675915	235.485	26.523
osk2/+;41862/+	ASR20210325_01_033		54.123	66.309	0.816224	188.531	22.95
osk2/+;41862/+	ASR20210325_01_034		92.121	93.555	0.984672	251.613	31.183
osk2/+;41862/+	ASR20210325_01_035		64.875	77.779	0.834094	229.034	21.517
osk2/+;41862/+	ASR20210325_01_036		33.692	75.269	0.447621	223.298	28.676
ASR20210414_01					#DIV/0!
osk2/+	ASR20210414_01_001		31.183	58.433	0.533654	220.454	21.876
osk2/+	ASR20210414_01_002		53.822	91.759	0.586558	240.145	19.717
osk2/+	ASR20210414_01_003		71.717	64.89	1.10521	202.921	28.318
osk2/+	ASR20210414_01_004		85.664	89.254	0.959778	240.905	33.694
osk2/+	ASR20210414_01_005		64.183	84.257	0.761753	228.746	35.142
osk2/+	ASR20210414_01_006		57.716	78.86	0.731879	224.375	36.925
osk2/+	ASR20210414_01_007		121.508	115.773	1.04954	287.817	41.602
osk2/+	ASR20210414_01_008				#DIV/0!
osk2/+	ASR20210414_01_009		49.841	63.457	0.78543	229.395	30.11
osk2/+	ASR20210414_01_010		59.179	81.369	0.727292	239.448	35.5
osk2/+	ASR20210414_01_011		72.445	98.567	0.734982	269.603	32.634
osk2/+	ASR20210414_01_012		123.298	121.506	1.01475	252.738	36.561
41862/+	ASR20210414_01_013		69.896	86.739	0.80582	234.554	35.125
41862/+	ASR20210414_01_014		55.574	60.219	0.922865	209.682	32.648
41862/+	ASR20210414_01_015		88.889	91.399	0.972538	198.926	20.792
41862/+	ASR20210414_01_016		110.755	105.735	1.04748	216.849	32.983
41862/+	ASR20210414_01_017		49.462	66.029	0.749095	214.763	23.298
41862/+	ASR20210414_01_018		131.9	140.506	0.93875	317.229	31.541
41862/+	ASR20210414_01_019		124.391	127.975	0.971995	272.111	35.133
41862/+	ASR20210414_01_020		65.242	51.256	1.27287	148.753	29.391
41862/+	ASR20210414_01_021		76.358	91.756	0.832185	275.986	33.335
41862/+	ASR20210414_01_022		89.248	91.398	0.976477	240.146	41.937
41862/+	ASR20210414_01_023		54.482	81.375	0.669518	225.451	21.553
41862/+	ASR20210414_01_024		113.262	115.771	0.978328	240.509	28.325
osk2/+;41862/+	ASR20210414_01_025				#DIV/0!
osk2/+;41862/+	ASR20210414_01_026		59.167	69.535	0.850895	191.115	26.167
osk2/+;41862/+	ASR20210414_01_027		43.734	59.858	0.730629	158.796	21.876
osk2/+;41862/+	ASR20210414_01_028		44.839	70.969	0.631811	216.989	20.075
osk2/+;41862/+	ASR20210414_01_029		101.078	109.319	0.924615	264.894	35.858
osk2/+;41862/+	ASR20210414_01_030		64.876	101.439	0.639557	230.473	19.358
osk2/+;41862/+	ASR20210414_01_031		81.363	74.911	1.08613	176.347	23.298
osk2/+;41862/+	ASR20210414_01_032		67.757	75.283	0.900031	170.613	26.884
osk2/+;41862/+	ASR20210414_01_033		44.481	88.895	0.500377	231.907	13.267
osk2/+;41862/+	ASR20210414_01_034		81.007	104.307	0.776621	193.912	26.884
osk2/+;41862/+	ASR20210414_01_035		67.766	62.366	1.08659	177.839	30.826
osk2/+;41862/+	ASR20210414_01_036		37.636	81.004	0.464619	216.129	26.167
SQM20220823_01
41862/+	SQM20220823_01_001	M9	61.56	64.33	0.956941	242.51	28.24
41862/+	SQM20220823_01_002	M-L9	104.09	114.09	0.91235	253.71	29.15
41862/+	SQM20220823_01_003	M9	85.67	96.07	0.891746	249.71	25.55
41862/+	SQM20220823_01_004	E9	44.05	49.63	0.887568	211.09	41.61
41862/+	SQM20220823_01_005	L9	91.47	94.54	0.967527	210.1	31.99
41862/+	SQM20220823_01_006	M9	72.34	81.23	0.890558	216.17	25.67
41862/+	SQM20220823_01_007	L9	100.21	104.6	0.958031	241.56	31.41
41862/+	SQM20220823_01_008	L9	115.67	109.56	1.05577	246.78	36.44
41862/+	SQM20220823_01_009	M9	65.67	67.76	0.969156	221.48	41.06
41862/+	SQM20220823_01_010	M9	75.79	80.87	0.937183	227.69	30.27
41862/+	SQM20220823_01_011	M-L9	64.59	79.29	0.814605	246.69	20.97
41862/+	SQM20220823_01_012	M-L9	108.12	92.55	1.16823	245.88	37.67
41862/+	SQM20220823_01_013	E-M9	74.6	82.16	0.907984	257.57	24.11
osk2/+	SQM20220823_01_026	E9	52.54	65.51	0.802015	252.41	39.55
osk2/+	SQM20220823_01_027	E9	28.64	33.34	0.859028	229.1	21.5
osk2/+	SQM20220823_01_028	M9	108.05	115.67	0.934123	297.5	43.19
osk2/+	SQM20220823_01_029	M9	79.56	91.01	0.87419	290.45	31.41
osk2/+	SQM20220823_01_030	L9	129.78	121.2	1.07079	284.78	35.11
osk2/+	SQM20220823_01_031	M9	88.89	89.17	0.99686	229.4	34.06
osk2/+	SQM20220823_01_032	E9	67.34	76.12	0.884656	245	26.43
osk2/+	SQM20220823_01_033	L9	130.37	119.67	1.08941	259.8	81.02
osk2/+	SQM20220823_01_034	E9	54.21	62.61	0.865836	256.48	28.65
osk2/+	SQM20220823_01_035	L9	121.2	123.77	0.979236	270.67	31.9
osk2/+	SQM20220823_01_036	M9	84.5	89.59	0.943186	246.33	30.33
osk2/+	SQM20220823_01_037	M9	75.82	86.13	0.880297	292.12	31.97
osk2/+	SQM20220823_01_038	M-L9	90.06	98.16	0.917482	252.98	29.8
osk2/+;41862	SQM20220823_01_051	M9	51.49	88.34	0.582862	274.49	45.59
osk2/+;41862	SQM20220823_01_052	E-M9	37.67	67.25	0.560149	232.18	26.94
osk2/+;41862	SQM20220823_01_053	M9	76.67	86.99	0.881366	246.51	29.54
osk2/+;41862	SQM20220823_01_054	M9	57.75	72.07	0.801304	213.56	25.54
osk2/+;41862	SQM20220823_01_055	L9	131.28	142.23	0.923012	281.76	36.47
osk2/+;41862	SQM20220823_01_056	E-M9	49.59	73.4	0.675613	237.56	30.79
osk2/+;41862	SQM20220823_01_057	M9	80.4	104.34	0.770558	270.88	33.99
osk2/+;41862	SQM20220823_01_058	E-M9	45.47	68.28	0.665934	262.28	38.36
osk2/+;41862	SQM20220823_01_059	M9	58.55	72.78	0.804479	219.55	26.71
osk2/+;41862	SQM20220823_01_060	L9	123.55	140.37	0.880174	286.68	32.76
osk2/+;41862	SQM20220823_01_061	L9	117.53	123.9	0.948588	287.54	47.56
osk2/+;41862	SQM20220823_01_062	M9	46.52	78.2	0.594885	257.51	37.37
osk2/+;41862	SQM20220823_01_063	M9	57.12	67.79	0.842602	283.34	22.66
SQM20220103_01
41862/+	SQM20220103_01_001	E9	37.79	42.09	0.897838	208.3	17.12
41862/+	SQM20220103_01_002	M9	80.6	82.13	0.981371	221.31	26.17
41862/+	SQM20220103_01_003	M9	83.14	77.15	1.07764	199.88	26.26
41862/+	SQM20220103_01_004	L9	111.85	108.67	1.02926	222.36	32.07
41862/+	SQM20220103_01_005	M9	60.45	74.23	0.814361	217.66	23.91
41862/+	SQM20220103_01_006	M9	73.71	77.55	0.950484	223.66	52.21
41862/+	SQM20220103_01_007	M9	57.63	65.5	0.879847	256.32	34.46
41862/+	SQM20220103_01_008	E-M9	53.46	62.23	0.859071	208.3	27.8
41862/+	SQM20220103_01_009	M-L9	75.8	84.18	0.900451	230.11	30.45
41862/+	SQM20220103_01_010	M-L9	122.22	128.48	0.951276	260.3	28.67
41862/+	SQM20220103_01_011	M9	68.6	81.12	0.845661	209.83	33.32
41862/+	SQM20220103_01_012	M-L9	88.81	100.13	0.886947	260.14	38.41
41862/+	SQM20220103_01_013	L9	100.32	106.36	0.943212	260.6	39.41
41862/+	SQM20220103_01_014	L9	112.09	105.16	1.0659	262.88	45.48
c355/+;dicer3/+	SQM20220103_01_015	L9	96.94	107.68	0.90026	285.6	72.17
c355/+;dicer3/+	SQM20220103_01_016	M9	40.45	69.34	0.583357	269.85	29.05
c355/+;dicer3/+	SQM20220103_01_017	M9	89.56	96.2	0.930977	305.04	30.59
c355/+;dicer3/+	SQM20220103_01_018	M9	69.65	71.89	0.968841	250.99	35.43
c355/+;dicer3/+	SQM20220103_01_019	E-M9	52.63	62.34	0.844241	223.99	28.24
c355/+;dicer3/+	SQM20220103_01_020	M-L9	95.46	103.39	0.9233	261.52	26
c355/+;dicer3/+	SQM20220103_01_021	E9	33.56	40.17	0.835449	217.14	18.28
c355/+;dicer3/+	SQM20220103_01_022	L9	95.91	98.55	0.973212	247.53	33.15
c355/+;dicer3/+	SQM20220103_01_023	M-L9	118.86	112.87	1.05307	236.94	25.39
c355/+;dicer3/+	SQM20220103_01_024	M-L9	98.87	111.24	0.888799	269.69	34.56
c355/+;dicer3/+	SQM20220103_01_025	M9	76.67	89.41	0.85751	207.16	24.77
c355/+;dicer3/+	SQM20220103_01_026	M9	99.91	103.67	0.963731	242.62	28.82
c355/+;dicer3/+;41862/+	SQM20220103_01_027	M-L9	95.06	108.21	0.878477	296.16	58.34
c355/+;dicer3/+;41862/+	SQM20220103_01_028	M9	60.45	68.45	0.883126	239.6	17.1
c355/+;dicer3/+;41862/+	SQM20220103_01_029	E-M9	52.77	56.11	0.940474	210.39	23.78
c355/+;dicer3/+;41862/+	SQM20220103_01_030	M9	68.62	72.43	0.947397	236.19	24.31
c355/+;dicer3/+;41862/+	SQM20220103_01_031	E9	36.2	40.12	0.902293	199.12	19.41
c355/+;dicer3/+;41862/+	SQM20220103_01_034	M9	93.57	97.11	0.963546	265.4	20.96
SQM20220118_02
41862/+	SQM20220118_02_001	E-M9	29.62	33.03	0.896761	195.66	23.95
41862/+	SQM20220118_02_002	L9	105.06	96.77	1.08567	238.61	22.12
41862/+	SQM20220118_02_003	M-L9	87.89	85.46	1.02843	228.61	26.85
41862/+	SQM20220118_02_004	E9	27.78	32.41	0.857143	201.67	14.11
41862/+	SQM20220118_02_005	L9	111.87	118.17	0.946687	242.37	23.27
41862/+	SQM20220118_02_006	L9	122.52	129.52	0.945954	287.41	31.67
41862/+	SQM20220118_02_007	M9	94.1	90.01	1.04544	229.29	25.4
41862/+	SQM20220118_02_008	E-M9	51.9	60.01	0.864856	239.17	44.92
41862/+	SQM20220118_02_009	L9	139.4	131.4	1.06088	262.62	29.59
41862/+	SQM20220118_02_010	E9	27.56	34.23	0.805142	221.42	24.68
41862/+	SQM20220118_02_011	L9	138.18	145.14	0.952046	287.27	30.48
41862/+	SQM20220118_02_012	10
c355/+;dicer3/+	SQM20220118_02_013	E-M9	48.19	48.49	0.993813	198.19	18.82
c355/+;dicer3/+	SQM20220118_02_014	M9	95.98	103.2	0.930039	270.29	27.27
c355/+;dicer3/+	SQM20220118_02_015	M9	37.45	58.67	0.638316	258.14	24.26
c355/+;dicer3/+	SQM20220118_02_016	E9	42.68	48.62	0.877828	224.42	25.75
c355/+;dicer3/+	SQM20220118_02_017	E9	39.2	44.1	0.888889	223.66	24.21
c355/+;dicer3/+	SQM20220118_02_018	L9	101.14	94.71	1.06789	234.31	20
c355/+;dicer3/+	SQM20220118_02_019	M9	70.71	78.31	0.90295	234.36	18.6
c355/+;dicer3/+	SQM20220118_02_020	E-M9	48.08	53.49	0.89886	250.87	16.5
c355/+;dicer3/+	SQM20220118_02_021	M9	66.01	71.47	0.923604	225.45	30.65
c355/+;dicer3/+	SQM20220118_02_022	M9	70.07	72.29	0.96929	245.54	17.1
c355/+;dicer3/+	SQM20220118_02_023	E9	36.12	42.66	0.846695	213.39	17.79
c355/+;dicer3/+	SQM20220118_02_024	E9	23.64	31.23	0.756964	222.58	15.83
c355/+;dicer3/+	SQM20220118_02_025	L9	141.14	122.22	1.1548	284.99	30.62
c355/+;dicer3/+;41862/+	SQM20220118_02_026	E-M9	72.02	65.79	1.0947	235.65	20.37
c355/+;dicer3/+;41862/+	SQM20220118_02_027	L9	113.39	114.72	0.988407	247.17	21.49
c355/+;dicer3/+;41862/+	SQM20220118_02_028	M9	47.49	55.84	0.850466	205.47	25.64
c355/+;dicer3/+;41862/+	SQM20220118_02_029	M9	42.66	62.16	0.686293	221.03	33.36
c355/+;dicer3/+;41862/+	SQM20220118_02_030	E9	35.35	39.14	0.903168	194.16	24.01
c355/+;dicer3/+;41862/+	SQM20220118_02_031	M9	49.11	54.11	0.907596	197.61	41.01
c355/+;dicer3/+;41862/+	SQM20220118_02_032	M9	48.48	54.48	0.889868	216.67	19.4
c355/+;dicer3/+;41862/+	SQM20220118_02_033	M9	69.71	76.1	0.916032	231.47	23.65
c355/+;dicer3/+;41862/+	SQM20220118_02_034	M-L9	110.62	100.49	1.10081	237.6	30.97
c355/+;dicer3/+;41862/+	SQM20220118_02_035	E-M9	56.49	59.36	0.951651	203.59	27.32
c355/+;dicer3/+;41862/+	SQM20220118_02_036	M9	77.18	79.12	0.97548	210.36	27.81
SQM20211025_01
c355/+	SQM20211025_01_026	E9	33.56	42.35	0.792444	258.32	20.93
c355/+	SQM20211025_01_027	E9	too early
c355/+	SQM20211025_01_028	E9	39.78	40.95	0.971429	220.33	13.3
c355/+	SQM20211025_01_029	E-M9	30.45	39.56	0.769717	257.13	20.22
c355/+	SQM20211025_01_030	M9	49.49	52.11	0.949722	213.38	27.49
c355/+	SQM20211025_01_031	E9	32.23	40.48	0.796196	218.63	28.43
c355/+	SQM20211025_01_032	M9	63.3	69.3	0.91342	220.49	25.99
c355/+	SQM20211025_01_033	M9	63.23	62.35	1.01411	212.65	27.85
c355/+	SQM20211025_01_034	M9	29.3	66.45	0.440933	252.13	27.32
c355/+	SQM20211025_01_035	E-M9	44.05	74.48	0.591434	221.26	25.04
c355/+	SQM20211025_01_036	M9	22.6	60.3	0.374793	222.62	16.94
c355/+	SQM20211025_01_037	M9	89.23	94.1	0.948247	234.26	70.34
c355/+	SQM20211025_01_038	M-L9	81.22	83.14	0.976906	225.34	43.8
41862/+	SQM20211025_01_009	L9	129.9	125.48	1.03522	288.47	27.72
41862/+	SQM20211025_01_010	M9	120.43	111.34	1.08164	249.11	29.08
41862/+	SQM20211025_01_011	L9	135.1	124.34	1.08654	269.43	28.29
41862/+	SQM20211025_01_012	E9	61.75	73.35	0.841854	240.5	24.91
41862/+	SQM20211025_01_013	L9	115.22	109.45	1.05272	250.48	29.8
41862/+	SQM20211025_01_014	M9	96.68	90.43	1.06911	226.88	34.56
41862/+	SQM20211025_01_015	M9	127.45	114.47	1.11339	284.65	50.05
41862/+	SQM20211025_01_016	M-L9	84.1	98.47	0.854067	261.45	28.07
41862/+	SQM20211025_01_017	M9	79.11	74.75	1.05833	213.3	24.73
41862/+	SQM20211025_01_018	M9	64.56	76.46	0.844363	227.13	23.27
c355/+;;41862/+	SQM20211025_01_039	E-M9	52.97	60.56	0.87467	224.11	23.96
c355/+;;41862/+	SQM20211025_01_040	M9	33.45	47.56	0.703322	202.63	18.88
c355/+;;41862/+	SQM20211025_01_041	M9	65.92	71.23	0.925453	199.45	23.44
c355/+;;41862/+	SQM20211025_01_042	M9	67.42	73.72	0.914542	234.21	28.38
c355/+;;41862/+	SQM20211025_01_043	E-M9	52.52	60.9	0.862397	222.65	48.62
c355/+;;41862/+	SQM20211025_01_044	M9	48.23	74.27	0.649387	232.12	30.4
c355/+;;41862/+	SQM20211025_01_045	M9	80.47	80.03	1.0055	224.47	47.4
c355/+;;41862/+	SQM20211025_01_046	E9	28.25	41.69	0.677621	204.7	19.47
c355/+;;41862/+	SQM20211025_01_047	E-M9	47.67	50.52	0.943587	182.43	23.21
c355/+;;41862/+	SQM20211025_01_048	E9	26.92	32.94	0.817243	163.45	23.13

## Sheet: Sfigure 4
Panel A
Sample	akr1B volume	Tubulin volume	Ratio	Average YW	Normalize to YW
SQM20230330_02							Western Blot Statisitcs
yw	113590	63673	1.78396	1.93929	1.08707			wild-type	akr1B(PL)-/-	akr1B(d0)-/-	akr1B(EY)-/-
akr1B(EY)	167062	80450	2.07659		1.0708		wild-type	X	0.3879	0.1461	0.6792
akr1B(do)	84614	56385	1.50065		0.773813		akr1B(PL)-/-	X	X	0.8053	0.542
akr1B(PL)	99098	59749	1.65857		0.855248		akr1B(d0)-/-	X	X	X	0.2305
yw	179881	76852	2.34062		1.20695		akr1B(EY)-/-	X	x	X	X
akr1B(EY)	222266	115601	1.9227		0.991446
akr1B(do)	76013	57687	1.31768		0.679466
akr1B(PL)	Did not analyze
SQM20230607_01 & SQM20230612_01
yw	220192	298990	0.736453		0.379754
akr1B(PL)	31030	407917	0.0760694		0.0392254
akr1B(do)	243074	611921	0.397231		0.204833
akr1B(EY)	459182	712407	0.64455		0.332364
yw	563201	194467	2.89613		1.4934
akr1B(PL)	193609	88925	2.17722		1.12269
akr1B(do)	391389	285922	1.36887		0.70586
akr1B(EY)	354466	147867	2.39719		1.23612
yw	Did not analyze
akr1B(PL)	Did not analyze
akr1B(do)	Did not analyze
akr1B(EY)	Did not analyze
Panel B and C
	Stage	BC distance	FC distance	Migration Index	follicle Size	Length of cluster		Migration Index Statistics
Df(3L)BSC577/+	L9	208	210	0.990476	374	40			Df(3L)BSC577/+	Df(3L)ED4475/+	Df(3L)BSC577/akr1BPL00034	Df(3L)ED4475/akr1BPL00034
Df(3L)BSC577/+	M9	142	143	0.993007	305	33		Df(3L)BSC577/+	X	0.2089	0.0081	0.0004
Df(3L)BSC577/+	M9	73	97	0.752577	216	22		Df(3L)ED4475/+	X	X	<0.0001	<0.0001
Df(3L)BSC577/+	M9	42	72	0.583333	219	30		Df(3L)BSC577/akr1BPL00034	X	X	X	0.1718
Df(3L)BSC577/+	M9	111	91	1.21978	250	45		Df(3L)ED4475/akr1BPL00034	X	X	X	X
Df(3L)BSC577/+	L9	157	166	0.945783	320	37		Cluster Length Statistics
Df(3L)BSC577/+	M9	40	86	0.465116	238	28			Df(3L)BSC577/+	Df(3L)ED4475/+	Df(3L)BSC577/akr1BPL00034	Df(3L)ED4475/akr1BPL00034
Df(3L)BSC577/+	L9	150	146	1.0274	277	23		Df(3L)BSC577/+	X	0.0134	0.0095	0.0242
Df(3L)BSC577/+	M9	58	94	0.617021	225	24		Df(3L)ED4475/+	X	X	0.394	0.403
Df(3L)BSC577/+	E9	23	71	0.323944	265	23		Df(3L)BSC577/akr1BPL00034	X	X	X	0.9687
Df(3L)BSC577/+	M9	74	96	0.770833	226	26		Df(3L)ED4475/akr1BPL00034	X	X	X	X
Df(3L)BSC577/+	L9	92	105	0.87619	246	22
Df(3L)BSC577/+	M9	88	113	0.778761	261	34
Df(3L)BSC577/+	M9	100	106	0.943396	217	38
Df(3L)BSC577/+	L9	99	126	0.785714	263	33
Df(3L)BSC577/+	L9	154	148	1.04054	277	34
Df(3L)BSC577/+	L9	121	140	0.864286	280	28
Df(3L)BSC577/+	M9	66	81	0.814815	237	27
Df(3L)BSC577/+	L9	144	148	0.972973	287	31
Df(3L)BSC577/+	L9	150	163	0.920245	291	33
Df(3L)BSC577/+	L9	115	143	0.804196	288	24
Df(3L)BSC577/+	L9	149	148	1.00676	293	35
Df(3L)BSC577/+	L9	107	125	0.856	274	26
Df(3L)BSC577/+	M9	71	125	0.568	324	37
Df(3L)BSC577/+	M9	74	100	0.74	238	29
Df(3L)ED4475/+	E9	48	82	0.585366	270	22
Df(3L)ED4475/+	M9	100	116	0.862069	259	21
Df(3L)ED4475/+	M9	79	95	0.831579	267	29
Df(3L)ED4475/+	L9	155	154	1.00649	300	29
Df(3L)ED4475/+	L9	153	145	1.05517	317	28
Df(3L)ED4475/+	E9	42	77	0.545455	272	34
Df(3L)ED4475/+	M9	115	120	0.958333	326	24
Df(3L)ED4475/+	L9	129	141	0.914894	338	30
Df(3L)ED4475/+	M9	54	64	0.84375	228	26
Df(3L)ED4475/+	L9	128	131	0.977099	281	40
Df(3L)ED4475/+	E9	29	39	0.74359	230	21
Df(3L)ED4475/+	L9	23	63	0.365079	227	14
Df(3L)ED4475/+	L9	167	178	0.938202	340	38
Df(3L)ED4475/+	E9	24	62	0.387097	263	22
Df(3L)ED4475/+	L9	119	122	0.97541	276	35
Df(3L)ED4475/+	L9	134	128	1.04688	275	30
Df(3L)ED4475/+	L9	95	91	1.04396	269	38
Df(3L)ED4475/+	M9	99	93	1.06452	287	24
Df(3L)ED4475/+	E9	37	56	0.660714	233	28
Df(3L)ED4475/+	M9	81	127	0.637795	321	36
Df(3L)ED4475/+	L9	107	125	0.856	278	43
Df(3L)ED4475/+	L9	159	155	1.02581	190	27
Df(3L)ED4475/+	E9	42	55	0.763636	198	21
Df(3L)ED4475/+	M9	120	130	0.923077	290	44
Df(3L)ED4475/+	M9	99	104	0.951923	292	39
Df(3L)ED4475/+	E9	21	44	0.477273	221	19
Df(3L)ED4475/+	M9	77	69	1.11594	234	22
Df(3L)ED4475/+	L9	130	149	0.872483	289	19
Df(3L)ED4475/+	M9	77	70	1.1	230	25
Df(3L)ED4475/+	E9	48	51	0.941176	232	26
Df(3L)ED4475/+	M9	60	71	0.84507	236	23
Df(3L)ED4475/+	L9	57	60	0.95	252	32
Df(3L)ED4475/+	E9	31	59	0.525424	211	23
Df(3L)ED4475/+	E9	84	74	1.13514	261	26
Df(3L)ED4475/+	L9	142	120	1.18333	276	25
Df(3L)ED4475/+	L9	71	147	0.482993	291	24
Df(3L)ED4475/+	M9	95	113	0.840708	252	26
Df(3L)ED4475/+	L9	156	152	1.02632	278	27
Df(3L)ED4475/+	M9	67	51	1.31373	223	26
Df(3L)ED4475/+	L9	143	145	0.986207	293	35
Df(3L)ED4475/+	E9	43	78	0.551282	225	26
Df(3L)ED4475/+	E9	49	76	0.644737	248	22
Df(3L)ED4475/+	L9	107	134	0.798507	270	25
Df(3L)ED4475/+	M9	84	83	1.01205	237	23
Df(3L)ED4475/+	M9	90	87	1.03448	266	29
Df(3L)ED4475/+	M9	76	82	0.926829	268	24
Df(3L)ED4475/+	L9	185	156	1.1859	331	24
Df(3L)ED4475/+	L9	94	90	1.04444	275	25
Df(3L)ED4475/+	L9	127	145	0.875862	281	22
Df(3L)ED4475/+	L9	97	102	0.95098	281	22
Df(3L)ED4475/+	L9	110	113	0.973451	243	31
Df(3L)ED4475/+	M9	43	48	0.895833	244	30
Df(3L)ED4475/+	M9	34	97	0.350515	266	20
Df(3L)ED4475/+	L9	121	107	1.13084	258	27
Df(3L)ED4475/+	M9	92	89	1.03371	232	25
Df(3L)ED4475/+	L9	87	92	0.945652	258	28
Df(3L)ED4475/+	L9	141	143	0.986014	295	28
Df(3L)ED4475/+	L9	141	144	0.979167	290	25
Df(3L)ED4475/+	E9	38	58	0.655172	238	20
Df(3L)ED4475/+	E9	57	86	0.662791	259	30
Df(3L)ED4475/+	M9	53	41	1.29268	197	30
Df(3L)ED4475/+	L9	125	141	0.886525	292	24
Df(3L)ED4475/+	E9	39	48	0.8125	168	22
Df(3L)ED4475/+	M9	120	112	1.07143	263	32
Df(3L)ED4475/+	L9	69	100	0.69	324	25
Df(3L)ED4475/+	M9	107	101	1.05941	295	29
Df(3L)ED4475/+	L9	150	144	1.04167	320	25
Df(3L)ED4475/+	M9	83	92	0.902174	240	25
Df(3L)ED4475/+	L9	134	109	1.22936	238	23
Df(3L)BSC577/akr1BPL00034	late 9	107	143	0.748252	326	35
Df(3L)BSC577/akr1BPL00034	late 9	137	159	0.861635	300	35
Df(3L)BSC577/akr1BPL00034	mid 9	128	136	0.941176	269	34
Df(3L)BSC577/akr1BPL00034	mid 9	120	101	1.18812	269	18
Df(3L)BSC577/akr1BPL00034	mid 9	47	78	0.602564	214	32
Df(3L)BSC577/akr1BPL00034	mid 9	50	106	0.471698	264	22
Df(3L)BSC577/akr1BPL00034	late 9	86	137	0.627737	287	31
Df(3L)BSC577/akr1BPL00034	late 9	80	130	0.615385	272	25
Df(3L)BSC577/akr1BPL00034	late 9	47	92	0.51087	228	28
Df(3L)BSC577/akr1BPL00034	early 9	28	70	0.4	244	25
Df(3L)BSC577/akr1BPL00034	mid 9	55	85	0.647059	240	26
Df(3L)BSC577/akr1BPL00034	early 9	37	88	0.420455	247	19
Df(3L)BSC577/akr1BPL00034	late 9	161	156	1.03205	287	43
Df(3L)BSC577/akr1BPL00034	late 9	126	139	0.906475	251	20
Df(3L)BSC577/akr1BPL00034	mid 9	85	98	0.867347	248	27
Df(3L)BSC577/akr1BPL00034	late 9	62	119	0.521008	283	24
Df(3L)BSC577/akr1BPL00034	late 9	89	105	0.847619	236	32
Df(3L)BSC577/akr1BPL00034	late 9	65	120	0.541667	240	23
Df(3L)BSC577/akr1BPL00034	mid 9	45	81	0.555556	220	31
Df(3L)BSC577/akr1BPL00034	mid 9	32	77	0.415584	200	19
Df(3L)BSC577/akr1BPL00034	late 9	106	124	0.854839	255	22
Df(3L)BSC577/akr1BPL00034	late 9	69	114	0.605263	251	21
Df(3L)BSC577/akr1BPL00034	late 9	83	110	0.754545	228	19
Df(3L)BSC577/akr1BPL00034	late 9	108	131	0.824427	256	25
Df(3L)BSC577/akr1BPL00034	late 9	94	142	0.661972	265	22
Df(3L)BSC577/akr1BPL00034	early 9	32	67	0.477612	229	17
Df(3L)BSC577/akr1BPL00034	late 9	131	151	0.86755	257	31
Df(3L)BSC577/akr1BPL00034	late 9	82	138	0.594203	274	40
Df(3L)BSC577/akr1BPL00034	late 9	76	106	0.716981	204	18
Df(3L)BSC577/akr1BPL00034	mid 9	82	121	0.677686	235	26
Df(3L)BSC577/akr1BPL00034	mid 9	92	99	0.929293	229	24
Df(3L)BSC577/akr1BPL00034	early 9	14	43	0.325581	213	14
Df(3L)BSC577/akr1BPL00034	mid 9	77	127	0.606299	271	25
Df(3L)BSC577/akr1BPL00034	late 9	54	100	0.54	213	27
Df(3L)ED4475/akr1BPL00034	mid 9	26	75	0.346667	266	26
Df(3L)ED4475/akr1BPL00034	mid 9	22	67	0.328358	626	20
Df(3L)ED4475/akr1BPL00034	mid 9	118	130	0.907692	276	40
Df(3L)ED4475/akr1BPL00034	late 9	56	120	0.466667	300	17
Df(3L)ED4475/akr1BPL00034	late 9	62	145	0.427586	296	29
Df(3L)ED4475/akr1BPL00034	late 9	127	147	0.863946	262	27
Df(3L)ED4475/akr1BPL00034	late 9	133	166	0.801205	317	49
Df(3L)ED4475/akr1BPL00034	mid 9	80	99	0.808081	236	34
Df(3L)ED4475/akr1BPL00034	late 9	32	83	0.385542	228	22
Df(3L)ED4475/akr1BPL00034	early 9	13	43	0.302326	225	13
Df(3L)ED4475/akr1BPL00034	early 9	13	50	0.26	207	13
Df(3L)ED4475/akr1BPL00034	early 9	32	54	0.592593	222	25
Df(3L)ED4475/akr1BPL00034	late 9	158	152	1.03947	275	18
Df(3L)ED4475/akr1BPL00034	early 9	46	62	0.741935	204	32
Df(3L)ED4475/akr1BPL00034	late 9	120	114	1.05263	249	24
Df(3L)ED4475/akr1BPL00034	late 9	81	112	0.723214	253	33
Df(3L)ED4475/akr1BPL00034	mid 9	66	89	0.741573	235	33
Df(3L)ED4475/akr1BPL00034	late 9	81	122	0.663934	285	38
Df(3L)ED4475/akr1BPL00034	mid 9	47	98	0.479592	274	19
Df(3L)ED4475/akr1BPL00034	early 9	55	80	0.6875	237	30
Df(3L)ED4475/akr1BPL00034	late 9	125	128	0.976562	274	23
Df(3L)ED4475/akr1BPL00034	mid 9	57	70	0.814286	220	22
Df(3L)ED4475/akr1BPL00034	late 9	95	111	0.855856	235	35
Df(3L)ED4475/akr1BPL00034	early 9	20	49	0.408163	225	20
Df(3L)ED4475/akr1BPL00034	mid 9	32	58	0.551724	200	23
Df(3L)ED4475/akr1BPL00034	late 9	94	128	0.734375	284	27
Df(3L)ED4475/akr1BPL00034	early 9	11	43	0.255814	186	11
Df(3L)ED4475/akr1BPL00034	early 9	9.7	62	0.156452	231	13
Df(3L)ED4475/akr1BPL00034	mid 9	47	78	0.602564	244	19
Df(3L)ED4475/akr1BPL00034	late 9	120	135	0.888889	268	50
Df(3L)ED4475/akr1BPL00034	mid 9	57	97	0.587629	256	28
Df(3L)ED4475/akr1BPL00034	late 9	112	129	0.868217	249	32
Df(3L)ED4475/akr1BPL00034	mid 9	40	107	0.373832	255	21
Df(3L)ED4475/akr1BPL00034	mid 9	24	63	0.380952	191	17
Df(3L)ED4475/akr1BPL00034	late 9	124	144	0.861111	274	30
Df(3L)ED4475/akr1BPL00034	early 9	29	58	0.5	224	25
Df(3L)ED4475/akr1BPL00034	mid 9	25	101	0.247525	278	17
Df(3L)ED4475/akr1BPL00034	late 9	121	137	0.883212	265	30
Df(3L)ED4475/akr1BPL00034	mid 9	73	93	0.784946	233	34
Df(3L)ED4475/akr1BPL00034	mid 9	18	73	0.246575	246	18
Df(3L)ED4475/akr1BPL00034	mid 9	42	100	0.42	260	22
Df(3L)ED4475/akr1BPL00034	mid 9	58	107	0.542056	287	25

[truncated: 3 more sheets: Sfigure 5, Sfigure 6, Sfigure 7]
